# Supplementary material for: Forensic autosomal and gonosomal short tandem repeat marker reference database for populations in Burkina Faso
Source: Sci Rep. 2024 Mar 28;14:7369. doi: 10.1038/s41598-024-58179-4 (PMC10979005; doi:10.1038/s41598-024-58179-4)
Supplement: Supplementary file 1 — Supplementary Tables. [file 41598_2024_58179_MOESM1_ESM.xlsx]

## Sheet: Table S1
	Table 1:	The distribution of allele frequencies and forensic statistical parameters of the BF population
	Allele	CSF1PO	D12S391	D13S317	D16S539	D18S51	D19S433	D21S11	D2S1338	D2S441	D3S1358	D5S818	D6S1043	D7S820	D8S1179	FGA	PentaD	PentaE	TH01	TPOX	vWA
	0							0.00126263
	2.1																0.00126263
	2.2																0.195707
	3.2																0.0189394
	4																		0.00126263
	5	0.00126263															0.0656566	0.0808081
	5.1																		0.00126263
	6																	0.00378788	0.126263	0.0921717
	7	0.0909091										0.00252525					0.0277778	0.0883838	0.42803	0.0416667
	7.3																	0.0189394
	8	0.0858586		0.0113636	0.0378788							0.0770202		0.194444			0.14899	0.191919	0.234848	0.265152
	8.3																		0.00126263
	9	0.0429293		0.00631313	0.258838		0.00252525					0.0151515		0.131313	0.00631313		0.106061	0.0593434	0.155303	0.233586
	9.2					0.00126263
	9.3				0.00126263									0.00252525					0.0441919
	10	0.234848		0.0176768	0.150253		0.00883838			0.0505051		0.0530303	0.0164141	0.342172	0.0138889		0.109848	0.0505051	0.00757576	0.107323
	10.2					0.00757576						0.00126263
	10.3				0.00252525		0.00126263
	11	0.219697		0.299242	0.277778	0.00631313	0.0820707			0.401515		0.205808	0.084596	0.223485	0.0366162		0.138889	0.0732323		0.242424	0.00378788
	11.2						0.00631313					0.00378788
	11.3						0.00126263			0.0277778
	12	0.266414		0.429293	0.171717	0.0378788	0.143939			0.146465	0.00757576	0.333333	0.171717	0.0909091	0.108586		0.0997475	0.118687		0.0164141	0.00126263
	12.1													0.00252525
	12.2					0.00126263	0.0416667					0.00757576
	12.3									0.00252525
	13	0.0492424	0.00252525	0.176768	0.0909091	0.0189394	0.315657			0.0441919	0.010101	0.268939	0.112374	0.0126263	0.179293		0.0744949	0.0883838		0.00126263	0.0189394
	13.2					0.00126263	0.0492424
	14	0.00757576	0.00126263	0.0568182	0.00757576	0.0479798	0.188131			0.29798	0.0997475	0.0239899	0.0479798		0.385101	0.00126263	0.0113636	0.0517677			0.0492424
	14.2					0.00505051	0.0530303
	15	0.00126263	0.121212	0.00252525	0.00126263	0.14899	0.0277778		0.00505051	0.0265152	0.328283	0.00631313	0.0909091		0.199495		0.00126263	0.0782828			0.260101
	15.1		0.00126263
	15.2					0.00126263	0.0441919			0.00126263	0.00252525
	15.3		0.00126263																		0.00126263
	16		0.0631313			0.195707			0.0277778	0.00126263	0.301768	0.00126263	0.0391414		0.0631313			0.0265152			0.270202
	16.1															0.00883838
	16.2					0.00378788	0.0290404
	16.3																				0.00505051
	17		0.155303			0.150253	0.00126263		0.0921717		0.203283		0.0909091		0.00631313	0.00126263		0.0454545			0.179293
	17.1		0.00505051
	17.2						0.00378788				0.00126263					0.00126263
	17.3		0.00126263																		0.00126263
	18		0.229798			0.155303			0.0467172		0.0391414		0.102273		0.00126263			0.0164141			0.103535
	18.1		0.00252525
	18.2		0.010101													0.0151515
	18.3																				0.00126263
	19		0.145202			0.103535			0.123737		0.00505051		0.135101			0.0454545		0.00505051			0.0555556
	19.1		0.0164141
	19.2															0.010101
	20		0.132576			0.0681818			0.0643939		0.00126263		0.0833333			0.0441919		0.00252525			0.0378788
	20.1		0.00378788
	20.2					0.00126263										0.00126263
	20.3		0.00252525
	21		0.0366162			0.0252525			0.171717				0.0151515			0.113636					0.010101
	21.1		0.00126263
	21.3		0.00126263
	22		0.0366162			0.0113636			0.160354							0.156566					0.00126263
	22.2															0.00126263
	22.3															0.00378788
	23		0.0214646			0.00631313			0.104798				0.00631313			0.200758
	23.2															0.00252525
	23.3															0.00505051
	24		0.00757576			0.00126263			0.0909091				0.00378788			0.161616
	25							0.00126263	0.0719697							0.0896465
	25.3															0.00252525
	26								0.0366162							0.0467172
	27							0.0593434	0.00252525							0.0391414
	27.1							0.00126263
	28							0.238636	0.00126263							0.030303
	29							0.188131								0.0113636
	29.2							0.00126263								0.00126263
	30							0.183081
	30.1															0.00126263
	30.2							0.0239899
	31							0.0643939
	31.2							0.0568182								0.00126263
	32							0.0176768
	32.2							0.0593434
	33							0.00631313
	33.2							0.0265152
	34							0.00757576
	34.2							0.00126263
	35							0.0467172
	36							0.0138889
	37							0.00126263
	42.2															0.00126263
	46.2															0.00126263
	Nall	10	23	8	10	22	17	20	14	10	11	13	14	8	10	28	13	17	9	8	16
	GD	0.806657	0.863186	0.692072	0.795017	0.873492	0.827874	0.856731	0.889215	0.723467	0.749112	0.765499	0.895287	0.770457	0.763325	0.879966	0.87693	0.904382	0.72047	0.795346	0.810041
	PIC	0.778403	0.847438	0.638809	0.763475	0.8593	0.808518	0.84049	0.877646	0.679923	0.706463	0.728503	0.884669	0.734345	0.730657	0.867334	0.863156	0.895695	0.678361	0.763628	0.783617
	MP	0.0659627	0.0365524	0.146273	0.0788695	0.0296398	0.0526604	0.0374834	0.0250102	0.116697	0.116965	0.0962019	0.0230461	0.0884986	0.0918274	0.0277268	0.0318845	0.0188629	0.122194	0.0743164	0.0647128
	PD	0.934037	0.963448	0.853727	0.92113	0.97036	0.94734	0.962517	0.97499	0.883303	0.883035	0.903798	0.976954	0.911501	0.908173	0.972273	0.968115	0.981137	0.877806	0.925684	0.935287
	Hobs	0.785354	0.858586	0.689394	0.813131	0.868687	0.861111	0.856061	0.89899	0.70202	0.782828	0.762626	0.896465	0.755051	0.813131	0.89899	0.881313	0.883838	0.724747	0.785354	0.775253
	He	0.214646	0.141414	0.310606	0.186869	0.131313	0.138889	0.143939	0.10101	0.29798	0.217172	0.237374	0.103535	0.244949	0.186869	0.10101	0.118687	0.116162	0.275253	0.214646	0.224747
	p_HWE	0.283062	0.789937	0.908079	0.371894	0.773635	0.0797536	0.964601	0.535404	0.339989	0.121711	0.892651	0.938971	0.465971	0.0197094	0.244086	0.790613	0.164467	0.849547	0.622105	0.0775947
	PE	0.572145	0.711855	0.412044	0.623635	0.73201	0.716878	0.706844	0.793357	0.431392	0.567568	0.531615	0.788203	0.518446	0.623635	0.793357	0.757428	0.762538	0.467575	0.572145	0.553946
	TPI	2.32941	3.53571	1.60976	2.67568	3.80769	3.6	3.47368	4.95	1.67797	2.30233	2.10638	4.82927	2.04124	2.67568	4.95	4.21277	4.30435	1.81651	2.32941	2.22472
Nall: Number of allele
MP: matching probability.
PD: power of discrimination;
PIC: polymorphism information content
PE: power of exclusion
TPI: typical paternity index
GD: gene diversity
He: expected heterozygosity
P: probability values of exact tests for Hardy-Weinberg equilibrium (HWE)
Hobs: Observed heterozygosity
(He): ﻿expected heterozygosity
pHWE: p-value for Hardy-Weinberg equilibrium

## Sheet: Table S2
	Table 2	Power of Exclusion per locus
		Paternity
	Locus	Power of Exclusion (duos)	Power of Exclusion (trios)	Typical Paternity Index (TPI)
	D19S433	0.500738	0.716878	3.6
	D5S818	0.374099	0.531615	2.10638
	D21S11	0.556181	0.706122	3.46491
	D18S51	0.590769	0.73201	3.80769
	D6S1043	0.645419	0.788203	4.82927
	D3S1358	0.343613	0.567568	2.30233
	D13S317	0.273106	0.412044	1.60976
	D7S820	0.376593	0.518446	2.04124
	D16S539	0.417385	0.623635	2.67568
	CSF1PO	0.44268	0.572145	2.32941
	Penta D	0.596749	0.757428	4.21277
	D2S441	0.319473	0.431392	1.67797
	vWA	0.454003	0.553946	2.22472
	D8S1179	0.377683	0.623635	2.67568
	TPOX	0.418132	0.572145	2.32941
	Penta E	0.674723	0.762538	4.30435
	TH01	0.312061	0.467575	1.81651
	D12S391	0.567018	0.711855	3.53571
	D2S1338	0.629498	0.793357	4.95
	FGA	0.610168	0.793357	4.95
	Product	1.62593e-07
	CPE duos (1-Pi)	1
		Product Pi	6.93009e-05
		CPE trios (1-Pi)	0.999931

## Sheet: Table S3
						Table 3	Hardy-Weinberg equilibrium
							Locus	x2	pHWE	Ae
							D8S1179	5.43745	0.0197094	4.20807
							vWA	3.11458	0.0775947	5.2361
							D19S433	3.06992	0.0797536	5.77464
							D3S1358	2.39517	0.121711	3.97088
							Penta E	1.93267	0.164467	10.3349
							FGA	1.35684	0.244086	8.25456
							CSF1PO	1.15233	0.283062	5.14505
							D2S441	0.910472	0.339989	3.6043
							D16S539	0.797327	0.371894	4.85468
							D7S820	0.531514	0.465971	4.33811
							D2S1338	0.384125	0.535404	8.93589
							TPOX	0.242921	0.622105	4.86244
							D18S51	0.0827269	0.773635	7.83629
							D12S391	0.0709652	0.789937	7.25144
							Penta D	0.0704978	0.790613	8.053
							TH01	0.0359846	0.849547	3.56582
							D5S818	0.0182116	0.892651	4.24688
							D13S317	0.0133314	0.908079	3.23833
							D6S1043	0.00586193	0.938971	9.44789
							D21S11	0.00196968	0.964601	6.91539

## Sheet: Table S4
Table 5a: Details of referenced populations.							Table 5a: Details of Burkina Faso populations involved in aSTR analysis in this study.
	N	Population	Sample Size	Reference		Ethnolinguistic group	Ethnic group
	1	South-Africa-Coloured	97	Schlebusch, Carina M., Himla Soodyall, and Mattias Jakobsson. "Genetic variation of 15 autosomal STR loci in various populations from southern Africa." Forensic Science International: Genetics 6.1 (2012): e20-e21.		AFRO-ASIATIC	Haoussa	1
	2	South-Africa-Khoe	26			ATLANTIC LANGUAGES	PEULH	8
	3	South-Africa-San	138			GUR	BIRIFOR, BWABA, DAGARA, DAGOSSE, DJAN, GAN, GOIN, GOURMATCHE, GOUROUNSSI, KARABORO, LOBI, MOSSI, NOUNI, SENOUFO, SISSALA, TOUSSIAN, TURKA, YAANA, ZAOGA	330
	4	South-Africa-SEB	50			KRU LANGUAGES	SIAMOU	2
	5	South-Africa-SWB	13			MANDE	BISSA, BOBO, DAFING, DIOULA, SAMO	54
	6	Namibia-Ovambo	195	Muro, Tomonori, et al. "Allele frequencies for 15 STR loci in Ovambo population using AmpFlSTR® Identifiler Kit." Legal Medicine 10.3 (2008): 157-159.		NILO-SAHARIAN LANGUAGES	SONGHAI	1
	7	Somalia-migrants	404	Tillmar, Andreas O., Gerd Bäckström, and Kerstin Montelius. "Genetic variation of 15 autosomal STR loci in a Somali population." Forensic Science International: Genetics 4.1 (2009): e19-e20.
	8	Uganda-karamoja	218	Gomes, Verónica, et al. "Population data defined by 15 autosomal STR loci in Karamoja population (Uganda) using AmpF/STR Identifiler kit." Forensic Science International: Genetics 3.2 (2009): e55-e58.				396
	9	Tanzania	272	Forward, Bryan W., et al. "AMPFlSTR® Identifiler™ STR Allele Frequencies in Tanzania, Africa." Journal of forensic sciences 53.1 (2008): 245-247.
	10	Mozambique	140	Alves, Cı́ntia, et al. "Contribution for an African autosomic STR database (AmpF/STR Identifiler and Powerplex 16 System) and a report on genotypic variations." Forensic science international 139.2-3 (2004): 201-205.
	11	Bostwana	990	Tau, T., Wally, A., Fanie, T. et al. Genetic variation and population structure of Botswana populations as identified with AmpFLSTR Identifiler short tandem repeat (STR) loci. Sci Rep 7, 6768 (2017). https://doi.org/10.1038/s41598-017-06365-y
	12	Ghana-Akan	109	A.E. Kofi, et al. "Population dataset for 21 simple tandem repeat loci in the Akan population of Ghana." Data in Brief. 31 (2020) 105746. https://doi.org/10.1016/j.dib.2020.105746.
	13	Nigeria-Yoruba	134	Okolie, Victoria O., et al. "Population data of 21 autosomal STR loci in the Hausa, Igbo and Yoruba people of Nigeria." International journal of legal medicine 132.3 (2018): 735-737.
	14	Nigeria-Igbo	128
	15	Nigeria-Hausa	102
	16	Kenya-Bantu	293	Muinde, J. M., et al (2021). Geographical and linguistic structure in the people of Kenya demonstrated using 21 autosomal STRs. Forensic Science International: Genetics, 53. https://doi.org/10.1016/J.FSIGEN.2021.102535/ATTACHMENT/B5432337-8F5C-4461-8C8E-B0FFC9F2E0B4/MMC2.PDF
	17	Kenya-Cushitic	25
	18	Ethiopia-Tigray	236	K. Haddish, E. Chierto, G. di Vella, D. Lacerenza, S. Raddi, S. Aneli, A.L. Bogale, E. Kidane, A. Yizengaw, Y. Getaneh, G. Tewelemedhin, H.R.S. Kumar, C. Robino, A reference database of forensic autosomal and gonosomal STR markers in the Tigray population of Ethiopia, Forensic Science International: Genetics. 56 (2022) 102618. https://doi.org/10.1016/J.FSIGEN.2021.102618.
	19	Sierra Leone	528	Li, J., Zha, L. Forensic characteristics and genetic structure of 18 autosomal STR loci in the Sierra Leone population. Int J Legal Med 135, 455–456 (2021). https://doi.org/10.1007/s00414-020-02487-7
	20	Saudi Arabia	523	Khubrani, Yahya M., Jon H. Wetton, and Mark A. Jobling. "Analysis of 21 autosomal STRs in Saudi Arabia reveals population structure and the influence of consanguinity." Forensic Science International: Genetics 39 (2019): 97-102.
	21	Jordan-Chechens	159	Al-Eitan, Laith N., et al. "Assessing the forensic efficiency of the GlobalFiler STR loci among the genetically isolated Chechen subpopulation in Jordan." Gene 720 (2019): 144078.
	22	Thailand-Thais	249	Boonderm, N., et al. "Population genetic data of 21 STR markers in Thais of southern border provinces of Thailand." Forensic Science International: Genetics Supplement Series 6 (2017): e523-e525.
	23	Mexico-Tijuana	403	Martínez-Cortés, G., Zuñiga-Chiquette, F., Celorio-Sánchez, A.S. et al. Population data for 21 autosomal STR loci (GlobalFiler kit) in two Mexican-Mestizo population from the northwest, Mexico. Int J Legal Med 133, 781–783 (2019). https://doi.org/10.1007/s00414-018-1950-1
			5432
NB: Total individual investigated 5432

## Sheet: Table S5
Table 5 : Allele_frequencies from 14 aSTR dataset of all populations involve for genetic distance comparison in this study
TH01
Allele	Ghana-Akan	Nigeria-Yoruba	Nigeria-Igbo	Nigeria-Haoussa	Saudi-Arabia	Jordan-Chechens	Thailand-Thais	Mexico-Tijuana	Sierra-Leone	Kenya-Bantu	Kenya-Cushitic	Namibia-Ovambo	Ethiopia-Tigray	South-Africa-Coloured	South-Africa-Khoe	South-Africa-San	South-Africa-SEB	South-Africa-SWB	Somalia	Uganda-Karamoja	Tanzania	Mozambique	Bostwana
4	0	0	0	0	0.001	0	0	0.003	0	0	0	0	0	0	0	0	0	0	0	0	0	0	0
5	0.009	0.004	0	0	0	0	0	0.001	0.003	0	0	0	0	0	0	0	0	0	0	0	0	0	0
5.3	0	0	0	0	0	0.003	0	0.001	0	0	0	0	0	0	0	0	0	0	0	0	0	0	0
6	0.087	0.097	0.141	0.088	0.339	0.355	0.121	0.287	0.082	0.155	0.24	0.054	0.237	0.103	0.154	0.04	0.15	0	0.261	0.172	0.1424	0.127	0.077
6.3	0	0.004	0	0	0	0	0	0	0	0	0.32	0	0	0	0	0	0	0	0	0	0	0	0
7	0.518	0.392	0.441	0.5	0.162	0.17	0.311	0.347	0.418	0.389	0	0.4	0.322	0.211	0.173	0.283	0.35	0.385	0.433	0.463	0.3663	0.342	0.309
7.1	0	0	0	0	0	0	0	0	0	0	0	0	0.002	0	0	0	0	0	0	0.002	0	0	0
7.3	0	0	0.012	0	0	0	0	0	0	0	0	0	0	0	0	0	0	0	0	0	0	0	0
8	0.211	0.276	0.238	0.221	0.11	0.16	0.096	0.079	0.217	0.23	0.22	0.364	0.165	0.418	0.5	0.475	0.34	0.538	0.11	0.138	0.2326	0.299	0.386
8.3	0	0	0	0	0	0	0	0	0.001	0	0	0	0	0	0	0	0	0	0	0	0	0	0
9	0.101	0.172	0.121	0.118	0.282	0.126	0.321	0.106	0.195	0.174	0.16	0.154	0.199	0.175	0.096	0.12	0.14	0.038	0.116	0.101	0.2006	0.187	0.169
9.3	0.055	0.049	0.039	0.059	0.096	0.176	0.078	0.169	0.075	0.041	0.06	0.023	0.064	0.088	0.077	0.058	0	0.038	0.056	0.076	0.0581	0.046	0.037
10	0.018	0.007	0.004	0.015	0.01	0.009	0.072	0.007	0.009	0.009	0	0.005	0.011	0.005	0	0.025	0.02	0	0.024	0.046	0	0	0.02
11	0	0	0.004	0	0.001	0	0	0	0.001	0.002	0	0	0	0	0	0	0	0	0	0	0	0	0.002
12	0	0	0	0	0	0	0	0	0	0	0	0	0	0	0	0	0	0	0	0.002	0	0	0
D3S1358
Allele	Ghana-Akan	Nigeria-Yoruba	Nigeria-Igbo	Nigeria-Haoussa	Saudi-Arabia	Jordan-Chechens	Thailand-Thais	Mexico-Tijuana	Sierra-Leone	Kenya-Bantu	Kenya-Cushitic	Namibia-Ovambo	Ethiopia-Tigray	South-Africa-Coloured	South-Africa-Khoe	South-Africa-San	South-Africa-SEB	South-Africa-SWB	Somalia	Uganda-Karamoja	Tanzania	Mozambique	Bostwana
9	0	0.004	0	0	0	0	0	0	0.001	0	0	0	0	0	0	0	0	0	0	0	0	0	0
11	0	0.004	0.004	0	0	0	0	0	0	0.002	0	0	0.004	0	0	0	0	0	0	0.002	0	0	0
12	0.005	0.007	0.008	0.005	0	0	0.002	0.001	0.011	0.002	0	0	0.002	0	0	0.004	0.01	0	0	0.002	0.0044	0	0.002
13	0	0	0.012	0.02	0.007	0	0.01	0.011	0.005	0.003	0	0	0.004	0.005	0	0	0	0	0	0	0.0067	0	0
14	0.064	0.108	0.078	0.074	0.06	0.038	0.056	0.045	0.082	0.077	0.02	0.056	0.066	0.098	0.077	0.112	0.1	0.077	0.05	0.037	0.0644	0.099	0.102
15	0.298	0.313	0.238	0.294	0.239	0.245	0.291	0.4	0.324	0.345	0.3	0.274	0.258	0.351	0.288	0.406	0.34	0.423	0.265	0.287	0.2333	0.303	0.335
15.2	0	0	0	0	0.001	0	0	0	0	0	0	0	0	0	0	0	0	0	0	0	0	0	0
16	0.427	0.351	0.375	0.348	0.314	0.264	0.355	0.302	0.335	0.311	0.18	0.372	0.284	0.247	0.269	0.29	0.32	0.154	0.293	0.294	0.4267	0.38	0.33
16.2	0	0	0	0.005	0.001	0	0	0	0.005	0.002	0	0	0	0	0	0	0	0	0	0	0	0	0
17	0.161	0.187	0.219	0.206	0.267	0.217	0.219	0.144	0.178	0.201	0.42	0.264	0.292	0.211	0.192	0.138	0.23	0.269	0.317	0.307	0.1956	0.173	0.19
17.2	0	0	0	0	0	0	0	0	0	0.003	0	0	0.002	0	0	0	0	0	0	0	0	0	0
18	0.041	0.026	0.059	0.049	0.105	0.233	0.064	0.096	0.051	0.053	0.06	0.026	0.076	0.072	0.173	0.051	0	0.077	0.072	0.069	0.0622	0.046	0.041
19	0.005	0	0.008	0	0.007	0.003	0.002	0.003	0.008	0.002	0.02	0.008	0.011	0.015	0	0	0	0	0.004	0.002	0.0067	0	0.001
VWA
Allele	Ghana-Akan	Nigeria-Yoruba	Nigeria-Igbo	Nigeria-Haoussa	Saudi-Arabia	Jordan-Chechens	Thailand-Thais	Mexico-Tijuana	Sierra-Leone	Kenya-Bantu	Kenya-Cushitic	Namibia-Ovambo	Ethiopia-Tigray	South-Africa-Coloured	South-Africa-Khoe	South-Africa-San	South-Africa-SEB	South-Africa-SWB	Somalia	Uganda-Karamoja	Tanzania	Mozambique	Bostwana
11	0	0	0.008	0.005	0	0	0	0.004	0.006	0.003	0.02	0.046	0	0	0	0	0	0	0	0	0.0044	0.007	0.005
12	0	0	0	0	0	0	0	0	0.002	0	0	0.003	0	0	0	0	0	0	0	0	0	0	0
13	0.028	0.015	0.055	0.01	0.002	0	0	0.001	0.009	0.01	0	0.015	0.002	0	0.058	0.004	0.01	0	0	0.014	0.0089	0.014	0.01
14	0.05	0.03	0.059	0.083	0.029	0.145	0.211	0.062	0.069	0.072	0.14	0.087	0.074	0.113	0.077	0.123	0.09	0	0.027	0.099	0.06	0.049	0.075
15	0.28	0.261	0.242	0.201	0.157	0.097	0.04	0.071	0.216	0.22	0.12	0.2	0.144	0.129	0.135	0.181	0.15	0.077	0.171	0.08	0.2422	0.236	0.191
16	0.22	0.265	0.309	0.289	0.282	0.255	0.151	0.362	0.257	0.225	0.22	0.218	0.278	0.258	0.25	0.25	0.34	0.385	0.288	0.349	0.2622	0.303	0.264
17	0.22	0.183	0.141	0.206	0.272	0.167	0.279	0.293	0.212	0.183	0.22	0.192	0.25	0.253	0.288	0.21	0.2	0.192	0.248	0.193	0.14	0.144	0.203
18	0.11	0.149	0.137	0.118	0.179	0.255	0.193	0.143	0.108	0.154	0.08	0.154	0.159	0.144	0.135	0.134	0.14	0.269	0.101	0.124	0.1733	0.173	0.147
19	0.055	0.041	0.035	0.049	0.066	0.066	0.104	0.055	0.075	0.099	0.14	0.054	0.07	0.077	0.058	0.083	0.06	0.077	0.124	0.099	0.0778	0.056	0.077
20	0.032	0.041	0.016	0.029	0.012	0.006	0.022	0.01	0.035	0.026	0.06	0.031	0.023	0.015	0	0.014	0.01	0	0.028	0.034	0.0244	0.018	0.02
21	0.005	0.015	0	0.01	0.001	0.009	0	0	0.01	0.009	0	0	0	0.01	0	0	0	0	0.011	0.009	0.0044	0	0.005
22	0	0	0	0	0	0	0	0	0.001	0	0	0	0	0	0	0	0	0	0.001	0	0.0022	0	0.002
23	0	0	0	0	0	0	0	0	0	0	0	0	0	0	0	0	0	0	0	0	0	0	0.001
D21S11
Allele	Ghana-Akan	Nigeria-Yoruba	Nigeria-Igbo	Nigeria-Haoussa	Saudi-Arabia	Jordan-Chechens	Thailand-Thais	Mexico-Tijuana	Sierra-Leone	Kenya-Bantu	Kenya-Cushitic	Namibia-Ovambo	Ethiopia-Tigray	South-Africa-Coloured	South-Africa-Khoe	South-Africa-San	South-Africa-SEB	South-Africa-SWB	Somalia	Uganda-Karamoja	Tanzania	Mozambique	Bostwana
19	0	0	0	0	0	0	0	0.001	0	0	0	0	0	0	0	0	0	0	0	0	0	0	0
20	0	0	0	0	0	0	0	0.001	0	0	0	0	0	0	0	0	0	0	0	0	0	0	0
24	0.005	0	0	0	0	0	0	0.003	0	0	0	0	0	0	0	0	0	0	0	0	0	0	0
24.2	0	0	0	0	0	0	0	0.001	0	0	0	0	0	0	0	0	0	0	0	0	0	0	0.002
24.3	0	0	0	0	0	0	0	0	0	0.01	0	0.013	0	0	0	0	0	0	0.006	0.005	0.0045	0.011	0.002
25	0	0	0	0	0	0.013	0.004	0	0	0	0	0	0	0	0	0	0	0	0	0.002	0	0	0
25.2	0	0	0	0	0	0	0	0.001	0	0	0	0	0	0	0	0	0	0	0	0	0	0	0
25.3	0	0	0	0	0	0	0	0	0	0.003	0	0	0	0	0	0	0	0	0	0	0.0022	0	0
26	0.005	0	0	0	0	0	0	0	0.001	0.003	0.02	0	0	0	0	0	0.01	0	0	0	0.0022	0.007	0.003
27	0.018	0.075	0.066	0.044	0.011	0.019	0.006	0.01	0.045	0.061	0.06	0.085	0.023	0.031	0.019	0.062	0.06	0.038	0.025	0.032	0.0804	0.106	0.064
28	0.303	0.291	0.324	0.294	0.131	0.091	0.074	0.076	0.224	0.242	0.06	0.238	0.114	0.16	0.154	0.156	0.3	0.346	0.072	0.211	0.2567	0.243	0.231
28.1	0	0	0	0	0	0	0.002	0	0	0	0	0	0	0	0	0	0	0	0	0	0	0	0
29	0.202	0.175	0.117	0.191	0.27	0.258	0.251	0.2	0.237	0.206	0.32	0.169	0.231	0.103	0.135	0.112	0.14	0.192	0.267	0.248	0.192	0.201	0.132
29.2	0	0	0	0	0	0	0.002	0.001	0	0	0	0	0.004	0	0	0	0	0	0	0	0	0	0.001
30	0.165	0.123	0.129	0.142	0.256	0.186	0.245	0.31	0.173	0.183	0.2	0.192	0.267	0.201	0.154	0.17	0.11	0.346	0.283	0.234	0.1272	0.099	0.138
30.2	0.014	0.019	0.016	0.015	0.011	0.028	0.048	0.019	0.018	0.005	0	0.008	0.008	0	0.019	0.004	0.03	0	0.001	0	0.0134	0.004	0.008
30.3	0	0	0	0	0	0	0.004	0	0	0	0	0	0	0	0	0	0	0	0	0	0	0	0
31	0.083	0.078	0.098	0.078	0.046	0.028	0.078	0.065	0.06	0.077	0.04	0.067	0.051	0.057	0.058	0.054	0.12	0	0.068	0.055	0.1161	0.07	0.077
31.1	0	0	0	0	0	0	0	0	0	0	0	0	0	0	0	0	0	0	0	0	0.0022	0	0
31.2	0.028	0.052	0.047	0.044	0.103	0.11	0.072	0.104	0.047	0.034	0.08	0.038	0.051	0.062	0.019	0.051	0.07	0	0.082	0.037	0.0536	0.102	0.072
31.3	0	0	0	0	0	0	0.004	0	0	0	0	0	0	0	0	0	0	0	0	0	0	0	0
32	0.028	0.004	0.023	0.025	0.007	0.047	0.018	0.007	0.015	0.015	0.02	0.008	0.011	0.031	0	0	0	0.038	0.019	0.02	0.0201	0.004	0.02
32.1	0	0	0	0	0	0	0	0	0	0	0	0	0	0	0	0.011	0	0	0	0	0	0	0
32.2	0.073	0.067	0.07	0.064	0.112	0.107	0.117	0.138	0.085	0.06	0.06	0.069	0.125	0.175	0.154	0.094	0.04	0	0.048	0.034	0.0402	0.06	0.082
33	0.014	0.007	0.012	0	0	0	0.004	0.001	0.004	0.003	0	0.005	0.004	0.021	0.038	0.04	0.02	0	0.001	0.005	0.0067	0	0.017
33.1	0	0	0	0	0	0	0	0	0.001	0.002	0	0.005	0	0	0	0	0	0	0	0	0.0022	0.004	0.006
33.2	0.014	0.022	0.02	0.039	0.039	0.063	0.058	0.05	0.025	0.032	0.04	0.01	0.038	0.036	0.019	0.036	0.02	0	0.028	0.039	0.0268	0.021	0.034
33.3	0	0	0	0	0	0	0	0	0	0	0	0	0	0	0	0	0	0	0	0	0	0	0.001
34	0.009	0.022	0.004	0.01	0	0	0	0.001	0.005	0.015	0	0.01	0.011	0.015	0.019	0.033	0.01	0	0.022	0.012	0.0089	0.004	0.024
34.1	0	0	0	0	0	0	0	0	0.001	0	0	0	0	0.01	0	0.025	0	0	0	0	0	0	0.005
34.2	0	0.015	0.004	0.005	0.007	0.05	0.008	0.007	0.004	0.003	0	0.003	0.008	0.01	0.019	0	0.01	0	0.011	0.021	0.0022	0.018	0.008
35	0.037	0.037	0.055	0.029	0.005	0	0	0	0.046	0.026	0.06	0.049	0.032	0.031	0.038	0.054	0.04	0.038	0.035	0.037	0.0379	0.035	0.034
35.1	0	0	0	0	0	0	0	0	0.001	0.014	0	0.003	0	0.015	0.096	0.033	0.01	0	0	0	0	0	0.006
35.2	0	0	0.004	0	0.001	0	0.002	0	0	0.003	0	0.003	0	0	0	0	0	0	0	0	0	0	0.002
36	0.005	0.004	0.008	0.005	0.001	0	0	0	0.006	0	0.04	0.023	0.015	0.005	0.019	0.025	0.01	0	0.021	0.002	0.0022	0.004	0.011
36.1	0	0	0	0	0	0	0	0	0	0	0	0	0	0.021	0	0.011	0	0	0	0	0	0.004	0.001
36.2	0	0	0	0	0	0	0.002	0	0	0	0	0	0	0	0	0	0	0	0	0	0	0	0
37	0	0.007	0.004	0.01	0.001	0	0	0	0.002	0	0	0.003	0.006	0.005	0.019	0.018	0	0	0.006	0.007	0	0	0.012
37.1	0	0	0	0	0	0	0	0	0	0	0	0	0	0	0	0	0	0	0	0	0	0	0.001
38	0	0	0	0	0	0	0	0	0	0	0	0	0	0.005	0	0.004	0	0	0.004	0	0	0.004	0.008
39	0	0	0	0	0	0	0	0	0	0	0	0	0	0.005	0.019	0.007	0	0	0	0	0.0022	0	0.002
TPOX
Allele	Ghana-Akan	Nigeria-Yoruba	Nigeria-Igbo	Nigeria-Haoussa	Saudi-Arabia	Jordan-Chechens	Thailand-Thais	Mexico-Tijuana	Sierra-Leone	Kenya-Bantu	Kenya-Cushitic	Namibia-Ovambo	Ethiopia-Tigray	South-Africa-Coloured	South-Africa-Khoe	South-Africa-San	South-Africa-SEB	South-Africa-SWB	Somalia	Uganda-Karamoja	Tanzania	Mozambique	Bostwana
6	0.087	0.101	0.07	0.074	0.002	0	0	0.005	0.099	0.053	0.06	0.1	0.002	0.015	0.019	0.018	0.12	0.115	0.001	0.048	0.0976	0.113	0.051
7	0.023	0.019	0.031	0.039	0.001	0	0	0.004	0.023	0.009	0	0.015	0.002	0.015	0.019	0.105	0.01	0.038	0.001	0.014	0.0148	0.007	0.026
8	0.271	0.269	0.285	0.294	0.552	0.566	0.556	0.53	0.253	0.27	0.34	0.336	0.436	0.309	0.365	0.297	0.24	0.231	0.354	0.337	0.2367	0.246	0.311
9	0.257	0.295	0.324	0.225	0.163	0.094	0.143	0.066	0.238	0.309	0.38	0.164	0.275	0.32	0.288	0.337	0.23	0.269	0.274	0.349	0.284	0.18	0.274
10	0.11	0.093	0.086	0.059	0.113	0.066	0.038	0.037	0.097	0.063	0.06	0.054	0.091	0.103	0.115	0.098	0.1	0.038	0.095	0.083	0.0858	0.092	0.107
11	0.22	0.209	0.172	0.284	0.157	0.226	0.247	0.262	0.278	0.258	0.14	0.315	0.182	0.222	0.192	0.141	0.29	0.308	0.272	0.135	0.2574	0.335	0.226
11.3	0	0.011	0	0	0	0	0	0	0	0	0	0	0	0	0	0	0	0	0	0	0	0	0
12	0.023	0	0.031	0.025	0.012	0.044	0.014	0.096	0.012	0.039	0.02	0.015	0.011	0.015	0	0.004	0.01	0	0.002	0.03	0.0178	0.028	0.004
13	0.005	0	0	0	0	0.003	0.002	0	0	0	0	0	0	0	0	0	0	0	0	0.005	0.0059	0	0
14	0.005	0	0	0	0	0	0	0.001	0	0	0	0	0	0	0	0	0	0	0	0	0	0	0
D19S433
Allele	Ghana-Akan	Nigeria-Yoruba	Nigeria-Igbo	Nigeria-Haoussa	Saudi-Arabia	Jordan-Chechens	Thailand-Thais	Mexico-Tijuana	Sierra-Leone	Kenya-Bantu	Kenya-Cushitic	Namibia-Ovambo	Ethiopia-Tigray	South-Africa-Coloured	South-Africa-Khoe	South-Africa-San	South-Africa-SEB	South-Africa-SWB	Somalia	Uganda-Karamoja	Tanzania	Mozambique	Bostwana
7	0	0	0	0	0	0	0	0	0	0	0	0.003	0	0.052	0.019	0.048	0.05	0	0	0	0	0.004	0.025
9	0.005	0	0.004	0	0	0	0.002	0	0	0.002	0	0.003	0	0	0	0	0	0	0	0.002	0.0087	0	0.002
10	0.009	0	0.008	0	0.001	0	0	0.004	0.012	0.015	0	0.018	0.004	0.015	0.038	0.026	0.02	0.038	0.001	0.037	0.0116	0.007	0.018
10.2	0	0	0	0	0	0	0	0	0.001	0	0	0.003	0	0	0	0	0	0	0	0	0	0	0
11	0.11	0.101	0.098	0.049	0.011	0	0	0.009	0.066	0.068	0.02	0.059	0.025	0.041	0	0.059	0.03	0.038	0.019	0.039	0.0727	0.032	0.057
11.2	0	0.004	0.004	0	0	0	0.002	0.004	0.002	0	0	0	0	0	0	0	0	0	0	0.005	0	0	0
12	0.101	0.127	0.051	0.108	0.095	0.094	0.057	0.053	0.136	0.108	0.16	0.074	0.148	0.124	0.058	0.088	0.14	0.115	0.17	0.083	0.1076	0.173	0.122
12.2	0.041	0.041	0.047	0.054	0.009	0.006	0.002	0.015	0.049	0.031	0.02	0.077	0.002	0.036	0.019	0.007	0.04	0.038	0.002	0.023	0.0436	0.035	0.034
13	0.303	0.302	0.332	0.26	0.168	0.252	0.264	0.177	0.295	0.23	0.2	0.31	0.214	0.237	0.135	0.294	0.37	0.154	0.219	0.2	0.2645	0.324	0.299
13.1	0	0	0	0	0	0	0	0.001	0	0	0	0	0	0	0	0	0	0	0	0	0	0	0
13.2	0.05	0.063	0.086	0.108	0.046	0.006	0.028	0.128	0.062	0.08	0	0.056	0.044	0.067	0.173	0.063	0.03	0	0.032	0.062	0.0814	0.028	0.053
14	0.179	0.172	0.176	0.211	0.209	0.371	0.204	0.264	0.19	0.217	0.36	0.21	0.28	0.206	0.25	0.169	0.2	0.269	0.301	0.316	0.2238	0.229	0.206
14.2	0.064	0.041	0.078	0.064	0.048	0.06	0.103	0.056	0.061	0.067	0.14	0.056	0.061	0.082	0.154	0.063	0.03	0.192	0.066	0.039	0.0669	0.088	0.067
14.3	0	0	0	0	0	0	0	0.001	0	0	0	0	0	0	0	0	0	0	0	0	0	0	0
15	0.037	0.052	0.031	0.054	0.141	0.151	0.097	0.148	0.05	0.082	0.04	0.069	0.078	0.067	0.058	0.07	0.06	0.038	0.082	0.112	0.0523	0.049	0.053
15.2	0.069	0.071	0.047	0.054	0.126	0.016	0.192	0.068	0.036	0.065	0.02	0.031	0.078	0.052	0.058	0.026	0	0.077	0.028	0.046	0.0378	0.028	0.031
16	0	0	0.008	0.015	0.074	0.028	0.018	0.041	0.007	0.017	0.02	0.013	0.034	0.015	0.038	0.063	0.03	0	0.043	0.012	0.0058	0	0.021
16.2	0.032	0.022	0.031	0.02	0.053	0.006	0.03	0.027	0.025	0.017	0.02	0.018	0.025	0.005	0	0.022	0	0.038	0.035	0.023	0.0203	0	0.012
17	0	0.004	0	0	0.007	0.006	0.002	0.004	0	0.002	0	0	0.004	0	0	0	0	0	0.002	0.002	0	0.004	0.001
17.2	0	0	0	0.005	0.012	0.003	0	0	0.005	0	0	0	0	0	0	0	0	0	0	0	0.0029	0	0
18	0	0	0	0	0	0	0	0	0	0	0	0	0	0	0	0.004	0	0	0	0	0	0	0.001
18.1	0	0	0	0	0	0	0	0	0.001	0	0	0	0	0	0	0	0	0	0	0	0	0	0
18.2	0	0	0	0	0	0	0	0	0.003	0	0	0	0	0	0	0	0	0	0	0	0	0	0
D8S1179
Allele	Ghana-Akan	Nigeria-Yoruba	Nigeria-Igbo	Nigeria-Haoussa	Saudi-Arabia	Jordan-Chechens	Thailand-Thais	Mexico-Tijuana	Sierra-Leone	Kenya-Bantu	Kenya-Cushitic	Namibia-Ovambo	Ethiopia-Tigray	South-Africa-Coloured	South-Africa-Khoe	South-Africa-San	South-Africa-SEB	South-Africa-SWB	Somalia	Uganda-Karamoja	Tanzania	Mozambique	Bostwana
8	0	0	0	0	0.002	0.013	0.006	0.006	0	0	0	0	0.004	0.01	0	0	0	0	0.004	0	0	0	0
9	0.009	0	0	0.005	0.007	0.003	0.004	0.005	0.003	0.002	0.04	0	0.002	0.01	0	0	0	0	0	0.018	0	0	0
10	0.009	0.015	0.004	0.039	0.038	0.066	0.106	0.101	0.01	0.015	0.02	0	0.025	0.041	0	0	0	0	0.012	0.012	0.0044	0.011	0
11	0.028	0.022	0.031	0.039	0.137	0.063	0.072	0.061	0.055	0.056	0.04	0.046	0.081	0.036	0.058	0.054	0.05	0	0.017	0.048	0.0489	0.035	0.027
12	0.133	0.112	0.113	0.083	0.188	0.148	0.102	0.108	0.116	0.159	0.2	0.079	0.138	0.062	0.173	0.123	0.18	0.038	0.131	0.154	0.1267	0.162	0.12
12.1	0	0	0	0	0	0	0	0	0	0	0	0	0	0	0	0	0	0	0.001	0	0	0	0
13	0.147	0.209	0.184	0.176	0.185	0.425	0.171	0.341	0.188	0.154	0.12	0.177	0.161	0.134	0.135	0.159	0.17	0.231	0.187	0.181	0.2067	0.211	0.192
14	0.339	0.403	0.379	0.412	0.192	0.189	0.213	0.253	0.358	0.305	0.24	0.477	0.242	0.309	0.269	0.268	0.27	0.385	0.276	0.314	0.2978	0.32	0.343
14.3	0	0	0	0	0	0	0	0	0	0	0	0	0	0	0	0	0.01	0	0	0	0	0	0
15	0.257	0.172	0.219	0.167	0.201	0.094	0.197	0.102	0.195	0.217	0.28	0.162	0.29	0.258	0.269	0.275	0.22	0.192	0.275	0.181	0.2067	0.173	0.218
16	0.046	0.052	0.066	0.059	0.043	0	0.102	0.02	0.064	0.072	0.06	0.059	0.053	0.134	0.077	0.094	0.09	0.154	0.078	0.066	0.0978	0.077	0.09
17	0.028	0.015	0.004	0.02	0.008	0	0.022	0.004	0.01	0.017	0	0	0.004	0.005	0.019	0.025	0.01	0	0.016	0.018	0.0111	0.011	0.009
17.1	0	0	0	0	0	0	0	0	0	0.002	0	0	0	0	0	0	0	0	0	0	0	0	0
18	0.005	0	0	0	0	0	0	0	0	0.002	0	0	0	0	0	0	0	0	0.002	0.005	0	0	0.001
19	0	0	0	0	0	0	0	0	0	0	0	0	0	0	0	0	0	0	0	0.002	0	0	0
D2S1338
Allele	Ghana-Akan	Nigeria-Yoruba	Nigeria-Igbo	Nigeria-Haoussa	Saudi-Arabia	Jordan-Chechens	Thailand-Thais	Mexico-Tijuana	Sierra-Leone	Kenya-Bantu	Kenya-Cushitic	Namibia-Ovambo	Ethiopia-Tigray	South-Africa-Coloured	South-Africa-Khoe	South-Africa-San	South-Africa-SEB	South-Africa-SWB	Somalia	Uganda-Karamoja	Tanzania	Mozambique	Bostwana
13	0	0	0	0	0	0	0	0.003	0	0	0	0	0	0	0.019	0	0	0	0	0	0	0	0
14	0	0	0	0	0.004	0	0	0	0	0	0	0	0	0	0	0	0	0	0.036	0	0	0	0
15	0	0	0	0	0	0	0	0	0.008	0.003	0	0.003	0.002	0.005	0	0.04	0	0	0	0.007	0	0	0.018
16	0.064	0.056	0.059	0.025	0.077	0.044	0.018	0.03	0.044	0.063	0.04	0.074	0.032	0.026	0.019	0.043	0.09	0.077	0.031	0.025	0.061	0.058	0.063
17	0.073	0.06	0.102	0.088	0.225	0.198	0.121	0.154	0.082	0.123	0.14	0.133	0.176	0.062	0	0.08	0.08	0.077	0.124	0.069	0.0756	0.068	0.068
18	0.023	0.045	0.031	0.044	0.098	0.101	0.082	0.06	0.05	0.06	0.12	0.031	0.131	0.113	0.154	0.185	0.07	0	0.074	0.053	0.0552	0.079	0.072
18.3	0	0	0	0	0	0	0	0.004	0	0	0	0	0	0	0	0	0	0	0	0	0	0
19	0.151	0.149	0.191	0.186	0.127	0.217	0.195	0.226	0.153	0.174	0.16	0.218	0.161	0.108	0.154	0.243	0.13	0.231	0.264	0.229	0.1773	0.13	0.16
20	0.05	0.071	0.055	0.078	0.239	0.075	0.121	0.148	0.079	0.101	0.18	0.069	0.153	0.18	0.058	0.058	0.05	0.115	0.146	0.112	0.0669	0.083	0.088
21	0.174	0.123	0.168	0.196	0.047	0.006	0.034	0.02	0.158	0.121	0.12	0.192	0.061	0.186	0.173	0.091	0.12	0.077	0.035	0.165	0.186	0.162	0.175
22	0.133	0.216	0.164	0.176	0.014	0.047	0.084	0.073	0.136	0.133	0.12	0.136	0.112	0.124	0.231	0.141	0.13	0.154	0.14	0.124	0.1512	0.194	0.158
23	0.101	0.116	0	0.093	0.068	0.119	0.159	0.145	0.107	0.094	0	0.021	0.081	0.057	0.077	0.04	0.19	0.038	0.058	0.106	0.0814	0.094	0.076
24	0.119	0.078	0.035	0.049	0.064	0.091	0.115	0.088	0.088	0.049	0.02	0.049	0.038	0.093	0	0.058	0.09	0	0.061	0.057	0.0465	0.047	0.045
24.2	0	0	0	0	0	0	0	0	0	0	0	0	0	0	0	0	0	0	0	0	0	0	0.001
25	0.087	0.049	0.047	0.039	0.03	0.075	0.062	0.043	0.073	0.048	0.06	0.051	0.023	0.041	0.096	0.018	0.02	0.115	0.031	0.023	0.061	0.061	0.052
26	0.014	0.034	0.012	0.025	0.006	0.006	0.008	0.007	0.019	0.024	0.02	0.018	0.028	0.005	0	0.004	0.03	0.115	0.001	0.023	0.0233	0.022	0.02
27	0.009	0.004	0	0	0.001	0.019	0	0	0.004	0.007	0.02	0.005	0.002	0	0.019	0	0	0	0	0.005	0.0145	0.004	0.005
28	0	0	0	0	0	0	0.002	0	0	0	0	0	0	0	0	0	0	0	0	0.002	0	0	0.001
D18S51
Allele	Ghana-Akan	Nigeria-Yoruba	Nigeria-Igbo	Nigeria-Haoussa	Saudi-Arabia	Jordan-Chechens	Thailand-Thais	Mexico-Tijuana	Sierra-Leone	Kenya-Bantu	Kenya-Cushitic	Namibia-Ovambo	Ethiopia-Tigray	South-Africa-Coloured	South-Africa-Khoe	South-Africa-San	South-Africa-SEB	South-Africa-SWB	Somalia	Uganda-Karamoja	Tanzania	Mozambique	Bostwana
8	0	0	0	0.005	0	0	0	0	0	0	0	0	0	0	0	0	0	0	0	0	0	0	0
9	0	0	0.004	0	0	0	0	0	0	0	0	0	0	0	0.019	0.007	0	0	0	0	0	0.004	0.002
9.2	0	0	0.004	0	0	0	0	0	0	0	0	0	0	0	0	0	0	0	0	0	0	0	0
10	0	0	0	0	0.001	0	0.004	0.004	0.005	0.002	0	0	0	0.01	0.019	0	0	0	0	0	0.0067	0	0.011
10.2	0	0	0	0.015	0	0	0	0.001	0.001	0.002	0	0.005	0	0.01	0	0	0.02	0	0.004	0.007	0.0067	0.011	0.006
11	0.009	0	0.008	0.01	0.021	0.028	0.008	0.011	0.015	0.003	0	0	0.008	0.005	0.019	0	0	0	0.006	0.002	0.0156	0.004	0.001
11.2	0	0	0	0	0	0	0	0	0	0	0	0.005	0	0	0	0	0	0	0	0	0	0.004	0
12	0.083	0.067	0.055	0.049	0.144	0.088	0.068	0.112	0.047	0.053	0.1	0.01	0.133	0.067	0.077	0.076	0.01	0	0.058	0.014	0.0333	0.067	0.037
12.2	0	0	0	0	0	0	0	0	0	0	0	0	0	0	0	0	0	0	0.006	0	0	0.004	0
13	0.009	0.019	0.023	0.025	0.21	0.126	0.106	0.13	0.037	0.044	0.02	0.064	0.095	0.088	0.077	0.072	0.02	0	0.037	0.041	0.0333	0.032	0.042
13.2	0	0.015	0.004	0.01	0	0	0	0	0.004	0.002	0.02	0	0	0	0	0	0.01	0	0.001	0.002	0.0067	0	0.003
14	0.041	0.026	0.035	0.044	0.122	0.17	0.185	0.155	0.049	0.058	0.04	0.033	0.106	0.077	0	0.025	0.02	0	0.056	0.05	0.0622	0.053	0.04
14.2	0	0	0	0.01	0	0	0	0	0.004	0.002	0	0	0	0	0	0	0	0	0.002	0	0.0022	0	0.004
15	0.211	0.172	0.191	0.123	0.119	0.208	0.247	0.166	0.167	0.125	0.14	0.177	0.097	0.072	0.096	0.134	0.18	0.192	0.121	0.108	0.1289	0.123	0.122
15.2	0	0.004	0	0	0.003	0	0	0	0.001	0.003	0	0	0.013	0.031	0.038	0.014	0.01	0	0.004	0	0.0022	0	0.011
16	0.156	0.183	0.184	0.196	0.118	0.126	0.187	0.132	0.178	0.179	0.08	0.205	0.127	0.082	0.077	0.167	0.15	0.231	0.115	0.158	0.1956	0.194	0.176
16.1	0	0	0	0	0	0	0	0.001	0	0	0	0	0	0	0	0	0	0	0	0	0	0	0
16.2	0	0	0	0	0.006	0	0	0	0	0.007	0.02	0	0.028	0	0	0	0	0	0.036	0	0.0022	0	0
17	0.17	0.16	0.188	0.132	0.094	0.066	0.076	0.134	0.189	0.174	0.14	0.238	0.097	0.134	0.173	0.17	0.23	0.231	0.161	0.181	0.1867	0.194	0.164
17.2	0	0	0	0	0.002	0	0	0	0	0.003	0.04	0	0.008	0	0	0	0	0	0.027	0	0.0022	0	0
17.3	0	0	0	0.181	0	0	0	0	0	0	0.18	0	0	0	0	0	0	0	0	0	0	0	0
18	0.115	0.116	0.141	0	0.073	0.057	0.042	0.066	0.127	0.133	0	0.121	0.11	0.144	0.096	0.13	0.13	0.154	0.134	0.186	0.1444	0.12	0.134
18.2	0	0	0	0	0	0	0	0	0	0.002	0	0	0.008	0	0	0	0	0	0.006	0	0	0	0.001
19	0.106	0.142	0.086	0.108	0.041	0.088	0.028	0.034	0.08	0.125	0.12	0.09	0.104	0.129	0.077	0.076	0.11	0.077	0.103	0.128	0.0956	0.099	0.121
19.2	0	0	0	0	0	0	0	0	0	0	0	0.003	0.002	0	0	0	0	0	0.004	0	0	0	0.003
20	0.06	0.06	0.047	0.054	0.026	0.031	0.026	0.017	0.06	0.051	0.08	0.041	0.038	0.067	0.115	0.072	0.05	0	0.071	0.066	0.04	0.056	0.068
21	0.023	0.03	0.012	0.015	0.008	0	0.014	0.009	0.017	0.019	0.02	0.003	0.015	0.046	0.058	0.014	0.03	0.115	0.041	0.046	0.0267	0.032	0.026
21.1	0	0	0	0	0	0	0	0	0	0	0	0	0	0	0	0	0	0	0	0	0	0	0.001
21.2	0	0	0.004	0	0	0	0	0	0	0	0	0	0	0	0	0	0	0	0	0	0	0	0.001
22	0.005	0.004	0.016	0.02	0.009	0.013	0.002	0.017	0.013	0.014	0	0.003	0.004	0.021	0.019	0.022	0.02	0	0.007	0.007	0.0067	0	0.017
22.2	0	0	0	0	0	0	0	0	0	0	0	0.003	0	0	0	0	0	0	0	0	0	0	0
23	0.009	0.004	0	0.005	0.004	0	0.006	0.001	0.003	0	0	0	0.004	0.005	0.038	0.011	0	0	0	0	0.0022	0.004	0.005
24	0.005	0	0	0	0.001	0	0	0.009	0.002	0	0	0	0	0.01	0	0.007	0	0	0	0	0	0	0.001
25	0	0	0	0	0	0	0	0	0.001	0	0	0	0	0	0	0	0.01	0	0	0.002	0	0	0.004
26	0	0	0	0	0	0	0	0	0	0	0	0	0	0	0	0	0	0	0	0	0	0	0.002
27	0	0	0	0	0	0	0	0.001	0	0	0	0	0	0	0	0	0	0	0		0	0	0.001
FGA
Allele	Ghana-Akan	Nigeria-Yoruba	Nigeria-Igbo	Nigeria-Haoussa	Saudi-Arabia	Jordan-Chechens	Thailand-Thais	Mexico-Tijuana	Sierra-Leone	Kenya-Bantu	Kenya-Cushitic	Namibia-Ovambo	Ethiopia-Tigray	South-Africa-Coloured	South-Africa-Khoe	South-Africa-San	South-Africa-SEB	South-Africa-SWB	Somalia	Uganda-Karamoja	Tanzania	Mozambique	Bostwana
16	0	0	0	0	0	0	0	0	0	0	0	0	0	0	0	0	0	0	0	0	0	0.003	0.001
16.1	0	0	0	0	0	0	0	0	0	0.002	0	0	0	0	0	0	0.01	0	0	0	0.0022	0	0
17	0.005	0.004	0	0	0	0	0	0.001	0	0	0	0	0.006	0	0	0	0	0	0	0.007	0.0022	0	0.001
17.1	0	0	0	0	0	0	0	0	0	0	0	0	0	0	0	0	0	0	0	0	0.0022	0	0
17.2	0	0	0	0	0	0	0	0	0.003	0	0	0	0	0	0	0	0	0	0	0	0	0.003	0
18	0.028	0.007	0.008	0.005	0.007	0.006	0.014	0.011	0.008	0.015	0.02	0.005	0.006	0.031	0	0.011	0	0	0.02	0.016	0.0067	0.003	0.01
18.2	0.009	0.019	0.035	0	0	0	0	0	0.006	0.003	0	0.01	0	0	0	0	0	0.038	0	0.002	0.0044	0.003	0.006
19	0.055	0.075	0.086	0.059	0.064	0.079	0.062	0.102	0.044	0.034	0.04	0.087	0.047	0.031	0.038	0.098	0.02	0.038	0.014	0.025	0.0556	0.076	0.054
19.2	0.014	0	0.004	0	0	0	0	0	0.009	0.007	0	0.005	0	0	0	0	0.01	0	0	0	0.02	0.01	0.005
20	0.018	0.034	0.043	0.025	0.07	0.028	0.058	0.074	0.045	0.053	0.02	0.041	0.083	0.072	0.058	0.051	0.09	0.038	0.011	0.041	0.0444	0.076	0.057
20.2	0.014	0.004	0	0.005	0	0	0.002	0	0.003	0	0	0	0	0.005	0	0.004	0	0	0	0	0.0022	0	0
21	0.083	0.086	0.125	0.098	0.139	0.097	0.117	0.125	0.084	0.096	0.1	0.113	0.087	0.077	0.096	0.076	0.04	0.077	0.087	0.069	0.0667	0.083	0.091
21.2	0.009	0	0	0	0.001	0.003	0.016	0	0.001	0	0	0	0	0.015	0	0.004	0	0	0.002	0	0.0022	0.003	0.005
22	0.206	0.19	0.203	0.23	0.122	0.186	0.195	0.133	0.187	0.188	0.14	0.185	0.18	0.149	0.135	0.141	0.16	0.231	0.217	0.2	0.1778	0.146	0.169
22.2	0.009	0	0	0	0.002	0.006	0.022	0.001	0.001	0	0	0	0	0.021	0	0.014	0	0	0	0	0	0	0.002
22.3	0	0	0	0	0.002	0	0	0	0.001	0	0	0.01	0	0	0	0	0	0	0	0	0	0	0
23	0.142	0.168	0.168	0.162	0.185	0.255	0.199	0.139	0.189	0.179	0.12	0.149	0.153	0.196	0.135	0.156	0.19	0.231	0.207	0.213	0.1556	0.188	0.181
23.2	0.014	0	0	0	0.002	0.003	0.008	0.003	0	0	0	0	0	0	0	0	0	0	0	0	0	0	0
23.3	0	0	0	0	0	0	0	0	0.003	0	0.04	0	0	0	0	0	0	0	0.019	0	0	0	0
24	0.165	0.187	0.16	0.152	0.226	0.157	0.133	0.132	0.194	0.152	0.22	0.177	0.169	0.186	0.269	0.192	0.2	0.115	0.165	0.142	0.2111	0.191	0.185
24.2	0.005	0	0	0.005	0	0	0.008	0	0	0	0	0	0	0.005	0	0	0	0	0	0	0	0	0
24.3	0	0	0	0	0	0	0	0.001	0.001	0	0	0	0	0	0	0	0	0	0.007	0	0.1089	0	0
25	0.087	0.104	0.082	0.078	0.112	0.041	0.106	0.154	0.105	0.113	0.1	0	0.104	0.082	0.154	0.145	0.1	0.154	0.097	0.06	0.0022	0.09	0.102
25.2	0.005	0	0	0.005	0	0	0.002	0	0	0	0	0.113	0	0	0	0.007	0	0	0	0	0	0	0.001
26	0.073	0.063	0.023	0.054	0.052	0.085	0.05	0.078	0.047	0.073	0.06	0.018	0.057	0.093	0.038	0.036	0.12	0.038	0.041	0.041	0.0622	0.087	0.068
26.1	0	0	0	0	0	0	0	0.001	0	0.002	0	0	0.002	0	0	0	0	0	0	0	0	0	0
26.2	0	0	0	0	0	0	0.002	0	0	0	0	0	0	0	0	0.004	0	0	0	0	0	0	0
27	0.037	0.022	0.016	0.054	0.008	0.053	0.004	0.029	0.042	0.029	0.02	0.031	0.025	0.015	0.019	0.022	0.04	0.038	0.017	0.041	0.0333	0.024	0.019
28	0.018	0.022	0.035	0.039	0.006	0	0.002	0.009	0.021	0.024	0.06	0.013	0.051	0.005	0	0.004	0.01	0	0.057	0.064	0.0044	0.003	0.016
29	0.005	0.007	0.004	0.029	0	0	0	0.004	0.006	0.014	0.04	0.01	0.015	0	0.019	0.004	0	0	0.027	0.046	0.0044	0	0.009
29.1	0	0	0	0	0	0	0	0	0	0	0	0	0	0	0	0	0	0	0	0	0.0022	0	0
29.2	0	0	0.004	0	0	0	0	0	0	0	0	0	0	0	0	0	0	0	0	0	0	0.003	0.001
30	0	0.004	0	0	0	0	0	0.001	0.002	0.007	0	0	0.013	0	0	0	0	0	0.01	0.014	0.0022	0	0.002
30.2	0	0.004	0	0	0	0	0	0	0	0.002	0	0.008	0	0	0	0.004	0	0	0	0.005	0.0067	0.003	0.004
30.3	0	0	0	0	0	0	0	0	0	0	0	0	0	0	0	0	0	0	0	0.002	0	0	0
31	0	0	0	0	0	0	0	0.001	0	0.002	0	0	0	0	0	0	0	0	0	0.007	0	0	0
31.1	0	0	0	0	0	0	0	0	0	0	0	0	0	0	0	0	0	0	0	0	0.0044	0	0
31.2	0	0	0	0	0.001	0	0	0	0	0.002	0	0.018	0	0.01	0.019	0.007	0.01	0	0.001	0.005	0.0067	0	0.005
32.2	0	0	0	0	0	0	0	0.001	0	0	0	0	0	0	0	0	0	0	0	0	0	0	0.002
33	0	0	0	0	0	0	0	0	0	0.002	0	0	0	0	0	0	0	0	0	0	0	0	0
41.1	0	0	0	0	0	0	0	0	0	0	0	0	0	0.005	0	0	0	0	0	0	0	0	0
41.2	0	0	0	0	0	0	0	0	0	0	0	0	0.002	0	0	0	0	0	0	0	0	0	0
42	0	0	0	0	0	0	0	0	0	0	0	0	0	0	0	0	0	0	0	0	0	0	0.001
42.2	0	0	0	0	0	0	0	0	0	0.002	0.02	0.003	0	0	0	0.014	0	0	0	0	0	0	0.007
43.2	0	0	0	0	0	0	0	0	0	0.002	0	0.005	0	0	0.019	0.007	0	0	0.001	0	0	0	0.002
44.2	0	0	0	0	0	0	0	0	0	0	0	0	0	0	0	0	0	0	0	0	0	0	0
D16S539
Allele	Ghana-Akan	Nigeria-Yoruba	Nigeria-Igbo	Nigeria-Haoussa	Saudi-Arabia	Jordan-Chechens	Thailand-Thais	Mexico-Tijuana	Sierra-Leone	Kenya-Bantu	Kenya-Cushitic	Namibia-Ovambo	Ethiopia-Tigray	South-Africa-Coloured	South-Africa-Khoe	South-Africa-San	South-Africa-SEB	South-Africa-SWB	Somalia	Uganda-Karamoja	Tanzania	Mozambique	Bostwana
5	0	0	0	0	0	0	0	0	0	0	0	0	0	0	0	0.011	0	0	0	0.002	0	0	0.005
8	0.014	0.037	0.039	0.044	0.031	0.009	0.01	0.015	0.034	0.029	0	0.036	0.049	0.052	0.058	0.029	0.04	0.077	0.051	0.044	0.0291	0.018	0.028
9	0.22	0.209	0.223	0.23	0.113	0.116	0.215	0.102	0.219	0.198	0.14	0.279	0.14	0.165	0.058	0.192	0.23	0.192	0.12	0.167	0.2122	0.243	0.186
10	0.124	0.116	0.121	0.074	0.128	0.138	0.129	0.196	0.118	0.108	0.1	0.079	0.072	0.124	0.192	0.152	0.16	0.077	0.075	0.122	0.1599	0.19	0.146
10.1	0	0	0	0	0	0	0	0	0	0	0	0	0	0	0	0	0	0	0	0.002	0	0
11	0.358	0.313	0.25	0.284	0.359	0.28	0.273	0.266	0.279	0.309	0.3	0.277	0.337	0.351	0.327	0.286	0.4	0.346	0.288	0.273	0.3401	0.296	0.356
12	0.138	0.179	0.199	0.211	0.212	0.223	0.251	0.298	0.216	0.22	0.34	0.162	0.248	0.18	0.192	0.21	0.07	0.115	0.314	0.245	0.1366	0.18	0.17
13	0.147	0.131	0.125	0.137	0.137	0.217	0.104	0.108	0.115	0.128	0.08	0.162	0.123	0.113	0.154	0.109	0.09	0.192	0.115	0.117	0.1163	0.074	0.101
13.3	0	0	0.125	0	0.001	0	0	0	0	0	0	0	0	0	0	0	0	0	0	0	0	0
14	0	0.015	0.125	0.02	0.017	0.016	0.016	0.016	0.017	0.009	0.02	0.005	0.03	0.015	0.019	0.011	0.01	0	0.033	0.025	0.0058	0	0.007
15	0	0	0.125	0	0.002	0	0.002	0	0.002	0	0.02	0	0.002	0	0	0	0	0	0.002	0.002	0	0	0.002
17	0	0	0	0	0	0	0	0	0	0	0	0	0	0	0	0	0	0	0	0	0	0	0.001
CSF1PO
Allele	Ghana-Akan	Nigeria-Yoruba	Nigeria-Igbo	Nigeria-Haoussa	Saudi-Arabia	Jordan-Chechens	Thailand-Thais	Mexico-Tijuana	Sierra-Leone	Kenya-Bantu	Kenya-Cushitic	Namibia-Ovambo	Ethiopia-Tigray	South-Africa-Coloured	South-Africa-Khoe	South-Africa-San	South-Africa-SEB	South-Africa-SWB	Somalia	Uganda-Karamoja	Tanzania	Mozambique	Bostwana
6	0	0	0.004	0	0	0	0	0	0	0	0	0.003	0	0.041	0.135	0.145	0	0	0	0.002	0	0	0.066
7	0.096	0.067	0.055	0.054	0.001	0	0	0.001	0.076	0.046	0	0.041	0.002	0.046	0.077	0.058	0.07	0	0.006	0.044	0.0436	0.06	0.053
8	0.078	0.116	0.066	0.074	0.005	0	0	0.003	0.102	0.048	0.04	0.09	0.015	0.021	0.019	0.029	0.05	0.038	0.042	0.037	0.0552	0.028	0.048
9	0.028	0.039	0.039	0.039	0.011	0.016	0.03	0.022	0.061	0.075	0.12	0.028	0.032	0.057	0.019	0.065	0.02	0	0.093	0.069	0.0669	0.021	0.048
10	0.252	0.272	0.324	0.211	0.304	0.368	0.215	0.249	0.226	0.282	0.3	0.269	0.265	0.268	0.212	0.17	0.26	0.346	0.271	0.303	0.2878	0.275	0.233
11	0.239	0.224	0.23	0.255	0.294	0.164	0.331	0.266	0.217	0.198	0.18	0.264	0.294	0.18	0.192	0.25	0.26	0.308	0.192	0.17	0.1919	0.204	0.197
12	0.239	0.257	0.23	0.324	0.345	0.362	0.364	0.376	0.259	0.285	0.3	0.215	0.307	0.33	0.269	0.236	0.31	0.269	0.355	0.321	0.2791	0.349	0.291
13	0	0.034	0.043	0.044	0.033	0.066	0.052	0.07	0.047	0.051	0.06	0.09	0.081	0.046	0.058	0.047	0.03	0.038	0.038	0.048	0.061	0.06	0.054
14	0.069	0.011	0.008	0	0.006	0.025	0.008	0.014	0.011	0.014	0	0	0.004	0	0.019	0	0	0	0.002	0.007	0.0087	0.004	0.008
15	0	0	0	0	0	0	0	0	0.001	0.002	0	0	0	0.005	0	0	0	0	0	0	0.0058	0	0.001
16	0	0	0	0	0	0	0	0	0	0	0	0	0	0	0	0	0	0	0	0	0	0	0.001
19	0	0	0	0	0	0	0	0	0	0	0	0	0	0.005	0	0	0	0	0	0	0	0	0
D13S317
Allele	Ghana-Akan	Nigeria-Yoruba	Nigeria-Igbo	Nigeria-Haoussa	Saudi-Arabia	Jordan-Chechens	Thailand-Thais	Mexico-Tijuana	Sierra-Leone	Kenya-Bantu	Kenya-Cushitic	Namibia-Ovambo	Ethiopia-Tigray	South-Africa-Coloured	South-Africa-Khoe	South-Africa-San	South-Africa-SEB	South-Africa-SWB	Somalia	Uganda-Karamoja	Tanzania	Mozambique	Bostwana
7	0	0	0	0	0.001	0	0	0	0.001	0	0	0	0	0.005	0	0	0	0	0	0	0	0	0
8	0.023	0.004	0.008	0.02	0.105	0.066	0.259	0.091	0.01	0.031	0.1	0.008	0.155	0.098	0.038	0.029	0	0	0.16	0.05	0.0067	0.018	0.024
9	0.009	0.015	0.008	0.025	0.033	0.119	0.123	0.19	0.005	0.019	0.02	0.003	0.053	0.036	0	0.018	0.01	0	0.031	0.023	0.0133	0.021	0.009
10	0.009	0.019	0.023	0.02	0.062	0.047	0.137	0.112	0.019	0.026	0.06	0.008	0.051	0.036	0.019	0.083	0.03	0	0.051	0.023	0.0267	0.021	0.05
11	0.252	0.257	0.25	0.289	0.255	0.274	0.265	0.19	0.295	0.299	0.36	0.308	0.258	0.263	0.231	0.163	0.29	0.538	0.198	0.31	0.3067	0.299	0.283
11.3	0	0	0	0	0	0	0	0	0	0.002	0	0	0	0	0	0	0	0	0	0	0	0	0
12	0.472	0.493	0.5	0.456	0.341	0.333	0.177	0.221	0.455	0.394	0.34	0.503	0.318	0.387	0.558	0.442	0.39	0.385	0.421	0.429	0.4044	0.384	0.408
13	0.174	0.168	0.176	0.132	0.147	0.148	0.036	0.132	0.163	0.155	0.12	0.136	0.133	0.098	0.058	0.185	0.18	0.038	0.113	0.126	0.1956	0.197	0.157
13.3	0	0	0	0	0	0	0	0	0	0	0	0.003	0	0	0	0	0	0	0	0	0	0	0
14	0.05	0.045	0.035	0.059	0.054	0.009	0.004	0.06	0.05	0.073	0	0.033	0.03	0.067	0.077	0.072	0.1	0.038	0.027	0.039	0.0467	0.06	0.066
15	0.009	0	0	0	0.001	0	0	0.003	0.003	0.002	0	0	0.002	0.01	0.019	0.007	0	0	0	0	0	0	0.003
16	0	0	0	0	0	0.003	0	0.004	0	0	0	0	0	0	0	0	0	0	0	0	0	0	0
D5S818
Allele	Ghana-Akan	Nigeria-Yoruba	Nigeria-Igbo	Nigeria-Haoussa	Saudi-Arabia	Jordan-Chechens	Thailand-Thais	Mexico-Tijuana	Sierra-Leone	Kenya-Bantu	Kenya-Cushitic	Namibia-Ovambo	Ethiopia-Tigray	South-Africa-Coloured	South-Africa-Khoe	South-Africa-San	South-Africa-SEB	South-Africa-SWB	Somalia	Uganda-Karamoja	Tanzania	Mozambique	Bostwana
6	0	0	0	0	0	0	0	0	0	0	0	0	0	0	0	0	0	0	0	0	0.0022	0	0.001
7	0	0	0	0	0	0	0.018	0.063	0.004	0	0	0	0	0	0	0	0	0	0	0	0.0022	0	0.001
8	0.055	0.06	0.074	0.113	0.011	0	0	0.004	0.074	0.065	0.1	0.046	0.038	0.031	0.019	0.018	0.1	0.077	0.067	0.069	0.0844	0.099	0.069
9	0.005	0.004	0.008	0.01	0.076	0.072	0.036	0.053	0.01	0.024	0.04	0.028	0.051	0.026	0.096	0.036	0.03	0.038	0.032	0.037	0.0378	0.018	0.035
10	0.06	0.063	0.063	0.049	0.123	0.035	0.275	0.043	0.047	0.065	0.1	0.051	0.114	0.072	0.058	0.072	0.05	0.077	0.042	0.053	0.0756	0.085	0.045
11	0.234	0.239	0.227	0.235	0.262	0.336	0.283	0.468	0.209	0.166	0.16	0.167	0.25	0.284	0.192	0.17	0.29	0.115	0.285	0.195	0.2022	0.236	0.193
12	0.353	0.354	0.375	0.353	0.346	0.358	0.203	0.271	0.375	0.391	0.38	0.313	0.375	0.361	0.365	0.406	0.3	0.423	0.309	0.394	0.38	0.37	0.37
13	0.257	0.254	0.23	0.225	0.171	0.142	0.169	0.097	0.249	0.268	0.22	0.379	0.155	0.211	0.231	0.275	0.22	0.192	0.246	0.241	0.2067	0.183	0.27
14	0.032	0.019	0.023	0.015	0.011	0.05	0.014	0.001	0.023	0.019	0	0.015	0.017	0.015	0.019	0.022	0	0.077	0.017	0.009	0.0067	0.007	0.015
15	0	0.007	0	0	0.001	0.006	0.002	0	0.008	0.003	0	0	0	0	0.019	0	0.01	0	0.001	0.002	0.0022	0.004	0.002
16	0.005	0	0	0	0	0	0	0	0.001	0	0	0	0	0	0	0	0	0	0	0	0	0	0
D7S820
Allele	Ghana-Akan	Nigeria-Yoruba	Nigeria-Igbo	Nigeria-Haoussa	Saudi-Arabia	Jordan-Chechens	Thailand-Thais	Mexico-Tijuana	Sierra-Leone	Kenya-Bantu	Kenya-Cushitic	Namibia-Ovambo	Ethiopia-Tigray	South-Africa-Coloured	South-Africa-Khoe	South-Africa-San	South-Africa-SEB	South-Africa-SWB	Somalia	Uganda-Karamoja	Tanzania	Mozambique	Bostwana
5	0	0	0	0	0	0	0	0	0	0	0	0	0.004	0	0	0	0	0	0	0	0	0	0.002
6	0	0	0	0	0	0	0	0	0	0	0	0	0	0	0	0	0	0	0.001	0	0.0044	0	0
6.3	0	0	0	0	0	0	0	0	0	0	0	0	0	0	0	0	0	0	0	0.002	0	0	0
7	0.009	0.007	0.004	0.01	0.012	0.003	0.002	0.007	0.002	0.005	0	0.008	0.008	0.015	0	0.004	0	0	0.001	0.025	0.0022	0.004	0.007
7.3	0	0	0	0	0	0	0	0	0.003	0	0	0	0	0	0	0	0	0	0	0	0	0	0
8	0.22	0.19	0.223	0.186	0.15	0.182	0.227	0.093	0.226	0.196	0.16	0.272	0.163	0.16	0.288	0.225	0.18	0.346	0.178	0.245	0.1956	0.187	0.21
9	0.119	0.097	0.09	0.108	0.111	0.101	0.068	0.057	0.094	0.118	0.16	0.113	0.142	0.113	0.038	0.152	0.13	0.115	0.062	0.106	0.1156	0.116	0.136
9.3	0	0	0	0	0	0	0	0	0	0	0	0	0	0	0	0	0	0	0	0.002	0	0	0
10	0.358	0.332	0.332	0.402	0.2	0.255	0.175	0.278	0.342	0.381	0.44	0.331	0.341	0.232	0.212	0.199	0.27	0.308	0.429	0.294	0.3911	0.391	0.308
10.1	0	0.004	0	0	0	0	0	0	0.003	0.002	0	0	0.002	0	0	0	0	0	0.014	0	0	0	0
10.3	0	0	0	0	0	0	0	0	0	0	0	0	0	0	0	0.022	0	0	0	0	0	0.004	0
11	0.239	0.261	0.234	0.206	0.18	0.333	0.333	0.314	0.21	0.191	0.16	0.2	0.191	0.242	0.25	0.203	0.26	0.192	0.167	0.204	0.1956	0.204	0.218
11.1	0	0	0	0	0	0	0	0	0	0	0	0	0	0	0	0	0	0	0.001	0	0	0
12	0.055	0.093	0.098	0.078	0.146	0.091	0.163	0.213	0.106	0.09	0.08	0.064	0.133	0.201	0.154	0.163	0.14	0.038	0.132	0.106	0.0822	0.07	0.102
12.1	0	0	0	0	0	0	0.002	0	0	0	0	0	0	0	0	0	0	0	0	0	0	0	0
13	0	0.011	0.016	0.005	0.2	0.035	0.02	0.035	0.014	0.017	0	0.01	0.015	0.036	0.038	0.029	0.02	0	0.014	0.016	0.0111	0.025	0.019
13.1	0	0	0	0	0	0	0	0	0	0	0	0	0	0	0	0	0	0	0	0	0.0022	0	0
14	0	0.004	0	0.005	0.001	0	0.01	0.003	0	0	0	0.003	0	0	0.019	0.004	0	0	0	0	0	0	0

## Sheet: Table S6
Table 6: Allele frequencies in Burkina Faso population ( Male and Female) for 19 XSTR loci.
Allele	DXS6795-P	DXS6803-P	DXS6807-P	DXS9907-P	DXS7423-P	GATA172D05-P	DXS101-P	DXS9902-P	DXS7133-P	DXS6810-P	GATA31E08-P	DXS6800-P	DXS981-P	DXS10162-P	DXS6809-P	GATA165B12-P	DXS10079-P	DXS10135-P	HPRTB-P
0	0.0024									0.0024				0.0024				0.0024
5											0.0121
5.3						0.0169
6						0.2107					0.0339
6.3						0.0024
7		0.0121				0.0605					0.1864
7.3						0.0024
8		0.0242				0.1501		0.0557	0.0218		0.1574
8.3		0.0024				0.0266							0.0024
9	0.1065	0.0266		0.0024		0.3559		0.0678	0.0484		0.0412					0.0121			0.0581
9.3	0.0048	0.0169				0.0048		0.0048								0.0024
10	0.3487	0.0993		0.0847		0.109		0.2809	0.2179		0.2688		0.0024			0.0605			0.0145
10.3	0.0024	0.0242	0.0024			0.0048		0.0048	0.0024										0.0048
11	0.1041	0.3777	0.6271	0.0678		0.0387		0.4092	0.6199		0.2155					0.1743			0.092
11.1									0.0048
11.3	0.0121	0.0194							0.0024										0.0048
12	0.109	0.2252	0.0218	0.3801	0.0073	0.0169		0.1671	0.063		0.0702		0.1041			0.7482			0.276
12.3	0.0024	0.0387			0.0024								0.0121						0.0048
13	0.0291	0.0823	0.0169	0.4116	0.1162			0.0073	0.0121		0.0145		0.2688			0.0024	0.0073		0.2712
13.3	0.0048	0.0121											0.0169						0.0048
13.4																			0.0024
14	0.0557	0.0315	0.1017	0.0508	0.5327			0.0024	0.0073				0.368	0.0194			0.0048		0.1816
14.1																		0.0048
14.3	0.0097	0.0024	0.0097																0.0024
15	0.1937	0.0048	0.1356	0.0024	0.2421								0.1768	0.0218			0.0048		0.0678
15.1																		0.0073
15.3			0.0024									0.0169
16	0.0145		0.0557		0.0847					0.0218		0.1864	0.046	0.0339			0.0097	0.0194	0.0145
16.1																		0.0097
16.3			0.0024														0.0024
17			0.0242		0.0145		0.0024			0.1695		0.0194	0.0024	0.1429			0.0751	0.0412
17.1																		0.0194
17.3												0.0194						0.0024
18							0.0097			0.5085		0.6174		0.3123			0.1283	0.0726
18.1																	0.0024	0.0387
18.2							0.0048										0.0024
18.3							0.0024			0.0024		0.0024					0.0024
19							0.1065			0.2809		0.1041		0.2397			0.2542	0.0678
19.1																	0.0024	0.0363
19.2																	0.0024
19.3																		0.0048
20							0.0702			0.0145		0.0218		0.1404			0.23	0.0678
20.1																		0.0387
20.3														0.0024
21							0.1889					0.0097		0.0291			0.1695	0.0775
21.1																		0.0508
21.2																		0.0024
21.3							0.0073							0.0315				0.0097
22							0.0896					0.0024		0.0218			0.0702	0.0896
22.1																		0.0194
22.2														0.0024
22.3							0.0024											0.0024
23							0.0484										0.0266	0.0678
23.1																		0.0194
24							0.0605										0.0048	0.0508
24.1																		0.0169
25							0.0533											0.0266
25.1																		0.0024
26							0.0969											0.0218
26.3							0.0048
27							0.1162								0.0024			0.0194
27.1																		0.0024
28							0.0605											0.0194
29							0.0557								0.0291			0.0169
29.3															0.0048
30							0.0194								0.0581			0.0121
31															0.109			0.0024
31.1															0.0097
31.3															0.0024
32															0.1453
32.1															0.0145
32.3															0.0073
33															0.2373			0.0048
33.1															0.0242
33.3															0.0024
34															0.1816
34.1															0.0097
35															0.1186
35.2																		0.0024
36															0.0387
36.1																		0.0024
36.2																		0.0121
37															0.0048
37.1																		0.0024
38.1																		0.0073
40																		0.0024
41																		0.0024
	DXS6795	DXS6803	DXS6807	DXS9907	DXS7423	GATA172D05	DXS101	DXS9902	DXS7133	DXS6810	GATA31E08	DXS6800	DXS981	DXS10162	DXS6809	GATA165B12	DXS10079	DXS10135	HPRTB	Combined
Forensic Parameters
N	15	16	11	7	7	13	19	9	10	7	9	10	10	13	18	6	18	43	14	255
HD_GD	0.804313	0.78654	0.574847	0.673377	0.638218	0.789948	0.903119	0.719666	0.562585	0.634632	0.81563	0.573004	0.749477	0.802491	0.85891	0.406984	0.827769	0.953303	0.802278
PIC	0.779896	0.761325	0.546619	0.61365	0.58886	0.761786	0.89293	0.673431	0.518641	0.572388	0.788158	0.534729	0.708647	0.774389	0.841391	0.367476	0.803533	0.948809	0.772874
Homozygotie (h):	0.197635	0.215364	0.426545	0.328254	0.363328	0.211965	0.099067	0.282076	0.438777	0.366904	0.186345	0.428384	0.252338	0.199452	0.14317	0.594002	0.174235	0.049005	0.199665
Heterozygotie (HET)	0.802365	0.784636	0.573455	0.671746	0.636672	0.788035	0.900933	0.717924	0.561223	0.633096	0.813655	0.571616	0.747662	0.800548	0.85683	0.405998	0.825765	0.950995	0.800335
Power of Exclusion (PE)	0.603437	0.570843	0.26023	0.38592	0.337216	0.577026	0.797326	0.45653	0.246906	0.332491	0.624625	0.258195	0.505774	0.600057	0.70837	0.117609	0.647699	0.900261	0.599663	1
Power of Discrimination
PD_Male	0.802365	0.784636	0.573455	0.671746	0.636672	0.788035	0.900933	0.717924	0.561223	0.633096	0.813655	0.571616	0.747662	0.800548	0.85683	0.405998	0.825765	0.950995	0.800335	1
PD_Female	0.938471	0.930307	0.791223	0.834153	0.82018	0.928822	0.982183	0.87594	0.764893	0.804674	0.939778	0.7796	0.897311	0.93406	0.964063	0.60864	0.947411	0.995413	0.932672	1
Mean paternity exclusion chance
MEC_Kruger	0.628493	0.607865	0.372742	0.417292	0.396493	0.601789	0.800931	0.48373	0.337801	0.370145	0.632516	0.354753	0.525731	0.617131	0.71622	0.21153	0.656455	0.900694	0.612744	1
MEC_Kishida	0.779781	0.761095	0.546501	0.613409	0.58874	0.761441	0.892821	0.673431	0.518641	0.572388	0.788158	0.534611	0.70853	0.774389	0.841279	0.367359	0.803192	0.948391	0.772528	1
MEC_Desmarais	0.779896	0.761325	0.546619	0.61365	0.58886	0.761786	0.89293	0.673431	0.518641	0.572388	0.788158	0.534729	0.708647	0.774389	0.841391	0.367476	0.803533	0.948809	0.772874	1
MEC_Desmarais_duo	0.658231	0.636263	0.397268	0.469189	0.440879	0.63549	0.814247	0.531681	0.37138	0.424723	0.667576	0.38621	0.571341	0.651135	0.739341	0.23636	0.687894	0.905077	0.648924	1
N: Number of observed haplotypes/Alleles; PIC: Polymorphism information content; HET:Heterozygotie; PE:Power of Exclusion; PDF: power of discrimination in females; PDM: power of discrimination in males; MECKrüger: mean exclusion chance according to Krüger et al.; MECKishida: mean exclusion chance according to Kishida et al. MECDesmarais: mean exclusion chance in standard trios involving daughters…

## Sheet: Table S7
Table 7: Female Allele frequencies in Burkina Faso population (Female sample )
Allele	DXS6795-F	DXS6803-F	DXS6807-F	DXS9907-F	DXS7423-F	GATA172D05-F	DXS101-F	DXS9902-F	DXS7133-F	DXS6810-F	GATA31E08-F	DXS6800-F	DXS981-F	DXS10162-F	DXS6809-F	GATA165B12-F	DXS10079-F	DXS10135-F	HPRTB-F
0	0.0041																	0.0041
5											0.0163
5.3
6						0.2317					0.0285
6.3
7						0.0772					0.1707
7.3
8		0.0325				0.1707		0.0447	0.0163		0.1667
8.3													0.0041
9	0.0935	0.0244				0.3699		0.061	0.061		0.0325					0.0163			0.0569
9.3
10	0.3618	0.1057		0.0894		0.0894		0.2846	0.2195		0.2805		0.0041			0.0976			0.0122
10.3
11	0.0894	0.4187	0.6341	0.061		0.0447		0.4024	0.6423		0.2276					0.2846			0.1057
11.1									0.0081
11.3		0.0163																	0.0081
12	0.1057	0.2276	0.0285	0.374	0.0041	0.0163		0.1911	0.0407		0.061		0.1057			0.5976			0.2886
12.3	0.0041	0.0366
13	0.0203	0.1016	0.0244	0.435	0.1301			0.0122	0.0081		0.0163		0.2846			0.0041	0.0081		0.2724
13.3		0.0122											0.0081
13.4
14	0.065	0.0203	0.0894	0.0366	0.5285			0.0041	0.0041				0.378	0.0203			0.0041		0.1829
14.1																		0.0041
14.3
15	0.2398	0.0041	0.1301	0.0041	0.2398								0.1789	0.0203			0.0041		0.061
15.1																		0.0041
15.3												0.0041
16	0.0163		0.061		0.0813					0.0325		0.2114	0.0325	0.0325			0.0081	0.0244	0.0122
16.1																		0.0122
16.3
17			0.0325		0.0163					0.187		0.0285	0.0041	0.1585			0.0813	0.0528
17.1																		0.0163
17.3
18							0.0163			0.4797		0.6382		0.3089			0.126	0.0772
18.1																	0.0041	0.0528
18.2							0.0081										0.0041
18.3																	0.0041
19							0.0976			0.2927		0.0935		0.2154			0.2398	0.0528
19.1																	0.0041	0.0366
19.2																	0.0041
19.3
20							0.0732			0.0081		0.0203		0.1504			0.2317	0.065
20.1																		0.0366
20.3														0.0041
21							0.187					0.0041		0.0366			0.1789	0.0854
21.1																		0.0528
21.2																		0.0041
21.3														0.0244
22							0.1098							0.0285			0.0691	0.1016
22.1																		0.0203
22.2
22.3
23							0.0488										0.0203	0.0691
23.1																		0.0163
24							0.0569										0.0081	0.0285
24.1																		0.0203
25							0.0528											0.0203
25.1																		0.0041
26							0.0813											0.0203
26.3
27							0.1423								0.0041			0.0163
27.1
28							0.0488											0.0285
29							0.061								0.0285			0.0122
29.3
30							0.0163								0.0488			0.0163
31															0.0935			0.0041
31.1															0.0081
31.3
32															0.1626
32.1															0.0122
32.3															0.0081
33															0.252
33.1															0.0163
33.3
34															0.1992
34.1
35															0.1179
35.2																		0.0041
36															0.0447
36.1																		0.0041
36.2																		0.0163
37															0.0041
37.1																		0.0041
38.1																		0.0081
40																		0.0041
41
	DXS6795	DXS6803	DXS6807	DXS9907	DXS7423	GATA172D05	DXS101	DXS9902	DXS7133	DXS6810	GATA31E08	DXS6800	DXS981	DXS10162	DXS6809	GATA165B12	DXS10079	DXS10135	HPRTB	Combined
Forensic Parameters
N	10	11	7	6	6	7	14	7	8	5	9	7	9	11	14	5	17	36	9	198
HD_GD	0.781932	0.75061	0.569127	0.660514	0.641975	0.767254	0.899783	0.71759	0.535657	0.650769	0.809761	0.540207	0.734756	0.809086	0.845399	0.554322	0.832202	0.951735	0.793788
PIC	0.750528	0.717484	0.541201	0.596199	0.590961	0.731058	0.887321	0.667394	0.488373	0.585822	0.779527	0.492543	0.687948	0.780487	0.823573	0.485617	0.807048	0.945421	0.760408
Homozygotie (h):
Heterozygotie (HET)
Power of Exclusion (PE)
Power of Discrimination
PD_Male	0.778753	0.747559	0.566814	0.657829	0.639366	0.764135	0.896126	0.714673	0.533479	0.648124	0.80647	0.538011	0.731769	0.805797	0.841963	0.552069	0.828819	0.947866	0.790561	1
PD_Female	0.922824	0.906199	0.786737	0.821289	0.821538	0.911291	0.980405	0.871309	0.737252	0.813882	0.935603	0.741099	0.884231	0.936975	0.956635	0.732905	0.948926	0.994837	0.925982	1
Mean paternity exclusion chance
MEC_Kruger	0.586724	0.548286	0.368415	0.398642	0.397582	0.557089	0.791478	0.474139	0.309303	0.380283	0.620466	0.311062	0.498266	0.62487	0.688383	0.293602	0.661883	0.895187	0.594268	1
MEC_Kishida	0.750528	0.717484	0.541201	0.59632	0.59108	0.730941	0.887539	0.667513	0.488492	0.585822	0.779642	0.492663	0.688066	0.780372	0.823686	0.485859	0.807161	0.945736	0.760408	1
MEC_Desmarais	0.750528	0.717484	0.541201	0.596199	0.590961	0.731058	0.887321	0.667394	0.488373	0.585822	0.779527	0.492543	0.687948	0.780487	0.823573	0.485617	0.807048	0.945421	0.760408	1
MEC_Desmarais_duo	0.621656	0.582652	0.391804	0.451276	0.442881	0.597562	0.805655	0.524854	0.342814	0.438283	0.656699	0.346256	0.547541	0.658584	0.714824	0.341542	0.69247	0.899276	0.633088	1
N: Number of observed haplotypes/Alleles; PIC: Polymorphism information content; HET:Heterozygotie; PE:Power of Exclusion; PDF: power of discrimination in females; PDM: power of discrimination in males; MECKrüger: mean exclusion chance according to Krüger et al.; MECKishida: mean exclusion chance according to Kishida et al. MECDesmarais: mean exclusion chance in standard trios involving daughters…

## Sheet: Table S8
Table 8: Male Allele frequencies in Burkina Faso population ( Male sample )
Allele	DXS6795-M	DXS6803-M	DXS6807-M	DXS9907-M	DXS7423-M	GATA172D05-M	DXS101-M	DXS9902-M	DXS7133-M	DXS6810-M	GATA31E08-M	DXS6800-M	DXS981-M	DXS10162-M	DXS6809-M	GATA165B12-M	DXS10079-M	DXS10135-M	HPRTB-M
0										0.006				0.006
5											0.006
5.3						0.0419
6						0.1796					0.0419
6.3						0.006
7		0.0299				0.0359					0.2096
7.3						0.006
8		0.012				0.1198		0.0719	0.0299		0.1437
8.3		0.006				0.0659
9	0.1257	0.0299		0.006		0.3353		0.0778	0.0299		0.0539					0.006			0.0599
9.3	0.012	0.0419				0.012		0.012								0.006
10	0.3293	0.0898		0.0778		0.1377		0.2754	0.2156		0.2515					0.006			0.018
10.3	0.006	0.0599	0.006			0.012		0.012	0.006										0.012
11	0.1257	0.3174	0.6168	0.0778		0.0299		0.4192	0.5868		0.1976					0.012			0.0719
11.1
11.3	0.0299	0.024							0.006
12	0.1138	0.2216	0.012	0.3892	0.012	0.018		0.1317	0.0958		0.0838		0.1018			0.9701			0.2575
12.3		0.0419			0.006								0.0299						0.012
13	0.0419	0.0539	0.006	0.3772	0.0958				0.018		0.012		0.2455				0.006		0.2695
13.3	0.012	0.012											0.0299						0.012
13.4																			0.006
14	0.0419	0.0479	0.1198	0.0719	0.5389				0.012				0.3533	0.018			0.006		0.1796
14.1																		0.006
14.3	0.024	0.006	0.024																0.006
15	0.1257	0.006	0.1437		0.2455								0.1737	0.024			0.006		0.0778
15.1																		0.012
15.3			0.006									0.0359
16	0.012		0.0479		0.0898					0.006		0.1497	0.0659	0.0359			0.012	0.012	0.018
16.1																		0.006
16.3			0.006														0.006
17			0.012		0.012		0.006			0.1437		0.006		0.1198			0.0659	0.024
17.1																		0.024
17.3												0.0479						0.006
18										0.5509		0.5868		0.3174			0.1317	0.0659
18.1																		0.018
18.2
18.3							0.006			0.006		0.006
19							0.1198			0.2635		0.1198		0.2754			0.2754	0.0898
19.1																		0.0359
19.2
19.3																		0.012
20							0.0659			0.024		0.024		0.1257			0.2275	0.0719
20.1																		0.0419
20.3
21							0.1916					0.018		0.018			0.1557	0.0659
21.1																		0.0479
21.2
21.3							0.018							0.0419				0.024
22							0.0599					0.006		0.012			0.0719	0.0719
22.1																		0.018
22.2														0.006
22.3							0.006											0.006
23							0.0479										0.0359	0.0659
23.1																		0.024
24							0.0659											0.0838
24.1																		0.012
25							0.0539											0.0359
25.1
26							0.1198											0.024
26.3							0.012
27							0.0778											0.024
27.1																		0.006
28							0.0778											0.006
29							0.0479								0.0299			0.024
29.3															0.012
30							0.024								0.0719			0.006
31															0.1317
31.1															0.012
31.3															0.006
32															0.1198
32.1															0.018
32.3															0.006
33															0.2156			0.012
33.1															0.0359
33.3															0.006
34															0.1557
34.1															0.024
35															0.1198
35.2
36															0.0299
36.1
36.2																		0.006
37															0.006
37.1
38.1																		0.006
40
41																		0.006
	DXS6795	DXS6803	DXS6807	DXS9907	DXS7423	GATA172D05	DXS101	DXS9902	DXS7133	DXS6810	GATA31E08	DXS6800	DXS981	DXS10162	DXS6809	GATA165B12	DXS10079	DXS10135	HPRTB	Combined
Forensic Parameters
N	13	16	11	6	7	13	17	7	9	7	9	10	7	12	17	5	12	35	13	226
HD_GD	0.830735	0.83201	0.584755	0.693082	0.635557	0.817937	0.906991	0.723906	0.601277	0.609392	0.826204	0.618013	0.772871	0.793527	0.87891	0.0590073	0.82466	0.954876	0.817742
PIC	0.808084	0.809769	0.551279	0.635458	0.584265	0.792355	0.893773	0.677928	0.556625	0.547659	0.79725	0.584839	0.734783	0.760522	0.861173	0.0581796	0.796589	0.946812	0.788606
Homozygotie (h):
Heterozygotie (HET)
Power of Exclusion (PE)
Power of Discrimination
PD_Male	0.82576	0.827028	0.581254	0.688932	0.631751	0.813039	0.90156	0.719571	0.597677	0.605743	0.821257	0.614312	0.768243	0.788775	0.873647	0.058654	0.819722	0.949158	0.812845	1
PD_Female	0.951964	0.952822	0.794677	0.849762	0.816907	0.944361	0.982522	0.879716	0.797085	0.786477	0.944045	0.821772	0.912828	0.927131	0.971561	0.113393	0.944367	0.995069	0.940735	1
Mean paternity exclusion chance
MEC_Kruger	0.670086	0.675617	0.375002	0.441344	0.393387	0.64654	0.803129	0.491998	0.373229	0.350598	0.645423	0.407935	0.560958	0.599226	0.748221	0.030114	0.646946	0.898116	0.637145	1
MEC_Kishida	0.807971	0.809882	0.551515	0.635338	0.584265	0.792355	0.89399	0.677928	0.556625	0.54778	0.79725	0.584957	0.734783	0.760637	0.861395	0.0582825	0.796589	0.947545	0.788835	1
MEC_Desmarais	0.808084	0.809769	0.551279	0.635458	0.584265	0.792355	0.893773	0.677928	0.556625	0.547659	0.79725	0.584839	0.734783	0.760522	0.861173	0.0581796	0.796589	0.946812	0.788606	1
MEC_Desmarais_duo	0.694855	0.698337	0.401979	0.491801	0.436409	0.674341	0.81572	0.536825	0.408371	0.399957	0.679133	0.435931	0.602017	0.634267	0.767308	0.0302657	0.678872	0.901626	0.669205	1
N: Number of observed haplotypes/Alleles; PIC: Polymorphism information content; HET:Heterozygotie; PE:Power of Exclusion; PDF: power of discrimination in females; PDM: power of discrimination in males; MECKrüger: mean exclusion chance according to Krüger et al.; MECKishida: mean exclusion chance according to Kishida et al. MECDesmarais: mean exclusion chance in standard trios involving daughters…

## Sheet: Table S9
Table 10: Exact test of linkage disequilibrium (LD) between all pairs of loci in male samples of Burkina Faso (N=169)
	DXS6795	DXS6803	DXS6807	DXS9907	DXS7423	GATA172D05	DXS101	DXS9902	DXS7133	DXS6810	GATA31E08	DXS6800	DXS981	DXS10162	DXS6809	GATA165B12	DXS10079	DXS10135	HPRTB
DXS6795
DXS6803	0.00100827
DXS6807	0.203929	0.0349599
DXS9907	0.0425069	0.283512	0.185022
DXS7423	0.426337	0.281566	0.625015	0.535559
GATA172D05	0	0	0.00013976	0.0610849	0.69744
DXS101	0.12782	0.0264146	0.103093	0.617089	0.782015	0
DXS9902	0.146428	0.106637	0.277024	0.452641	0.169498	0.393104	0.0355489
DXS7133	0.0397017	0.187597	0.658577	5.9897e-05	0.217895	0.767001	0.977379	0.131684
DXS6810	0.100028	0.54093	0.108034	0.279759	0.865701	0.0661163	0.0548457	0.173621	0.344727
GATA31E08	0.953999	0.723396	0.382302	0.500469	0.37204	0.268169	0.948918	0.844747	0.45358	0.480953
DXS6800	0.000928403	0.000549056	0.00334425	0.0821587	0.508156	0	0.000149742	0.0264844	0	0.671385	0.576888
DXS981	0.134628	0.007557	0.157499	0.102623	0.916024	0.00822585	0.019177	0.060456	0.461097	0.22658	0.911153	0.0193767
DXS10162	0.294773	0.49432	0.500349	0.341553	0.246476	0.722966	0.827377	0.712095	0.360081	0.853452	0.886805	0.991205	0.263377
DXS6809	0.68601	0.408517	0.264705	0.581839	0.463113	0.31959	0.24392	0.15107	0.0998183	0.81983	0.138502	0.170327	0.345715	0.839197
GATA165B12	0.254432	0.119265	0.862946	0.874636	0.914926	0.646318	0.795891	0.557271	0.887154	0.213543	0.649732	0.866759	0.351036	0.421275	0.566306
DXS10079	0.813351	0.597502	0.160554	0.45371	0.207353	0.295582	0.788823	0.940522	0.681498	0.637074	0.386246	0.736294	0.518418	0.539392	0.0961945	0.500549
DXS10135	0.00111808	0.284381	0.850198	0.450535	0.787655	0.323773	0.871301	0.737861	0.320469	0.816735	0.419758	0.983758	0.631055	0.269916	0.539532	0.575021	0.0131274
HPRTB	0.114713	0.00288504	0.955606	0.280627	0.431398	0.00684822	0.0605359	0.053488	0.614513	0.803428	0.155373	0.135926	0.236084	0.624426	0.106068	0.415445	0.420347	0.241355
Figures in red bold show p<0.00029, means statistically significant LD after Bonferroni's correction (0.05/169=0.00029).
DXS6795 and GATA172D05, DXS6803 and GATA172D05, DXS6807 and GATA172D05, DXS9907 and DXS7133 GATA172D05 and DXS101, GATA172D05 and DXS6800, DXS101 and DXS6800, DXS7133 and DXS6800

## Sheet: Table S10
	Table 11. Likelihood ratio test of linkage disequilibrium (LD) between all pairs of loci in female samples of Burkina Faso (N=123)
		DXS6795	DXS6803	DXS6807	DXS9907	DXS7423	GATA172D05	DXS101	DXS9902	DXS7133	DXS6810	GATA31E08	DXS6800	DXS981	DXS10162	DXS6809	GATA165B12	DXS10079	DXS10135	HPRTB
	DXS6795
	DXS6803	0.40822
	DXS6807	0.70861	0.33485
	DXS9907	0.0799	0.09396	0.11356
	DXS7423	0.47584	0.45851	0.08505	0.44327
	GATA172D05	0.40673	0.8295	0.45089	0.17505	0.28733
	DXS101	0.04851	0.13109	0.70297	0.00406	0.58079	0.36792
	DXS9902	0.0104	0.4899	0.94455	0.16812	0.42871	0.3302	0.12287
	DXS7133	0.08436	0.15624	0.13545	0.36733	0.55366	0.60683	0.11673	0.24931
	DXS6810	0.73485	0.16703	0.09693	0.17911	0.40743	0.85238	0.45743	0.09307	0.91574
	GATA31E08	0.23653	0.13901	0.9896	0.51347	0.22881	0.7995	0.92525	0.48178	0.36406	0.58446
	DXS6800	0.33099	0.38663	0.53376	0.22228	0.9798	0.12406	0.94465	0.10406	0.7397	0.62218	0.09238
	DXS981	0.16663	0.09861	0.0395	0.82069	0.74673	0.2	0.97446	0.31851	0.9503	0.07168	0.75901	0.65337
	DXS10162	0.83396	0.56802	0.96337	0.03198	0.16604	0.90228	0.1599	0.08129	0.83386	0.00317	0.05198	0.11178	0.19376
	DXS6809	0.62535	0.0601	0.47891	0.07109	0.73287	0.17762	0.65782	0.08683	0.79554	0.02149	0.67059	0.10564	0.52901	0.36317
	GATA165B12	0.48564	0.06842	0.14733	0.0498	0.50614	0.30881	0.9904	0.59723	0.38347	0.00327	0.65475	0.66228	0.16832	0.64079	0.12574
	DXS10079	0.13	0.67267	0.21465	0.90119	0.04901	0.47168	0.92673	0.16208	0.14089	0.06505	0.33248	0.12079	0.53079	0.30149	0.63515	0.44218
	DXS10135	0.38822	0.49535	0.23257	0.51644	0.32554	0.64594	0.19317	0.00317	0.41891	0.55099	0.62485	0.66396	0.47693	0.41485	0.39515	0.3698	0.10782
	HPRTB	0.49356	0.5504	0.67238	0.42871	0.73624	0.34931	0.55069	0.38297	0.31416	0.07743	0.96396	0.32485	0.0702	0.44535	0.3204	0.27287	0.73743	0.42406
	No statistically significant p-value were found after Bonferroni's correction (p<0.05/123=0.00040).

[truncated: 1 more sheets: Table S11]
